# Supplementary material for: Metabolic Insight into Cold Stress Response in Two Contrasting Maize Lines
Source: Life (Basel). 2022 Feb 14;12(2):282. doi: 10.3390/life12020282 (PMC8875087; doi:10.3390/life12020282)
Supplement: Supplementary file 1 [file life-12-00282-s001.zip › life-1545905-supplementary/Supplementary Information/Table S1.xlsx]

## Sheet: Table S1
Table S1; Metabolome detaset for cold mediated responses in two maize inbred lines viz., B144 and Q319 under cold stress and control conditions
	Index	Q1 (Da)	Q3 (Da)	Molecular Weight (Da)	Formula	Ionization model	Compounds	Class I	Class II	CAS	Level	QCK_1	QCK_2	QCK_3	Q24_1	Q24_2	Q24_3	BCK_1	BCK_2	BCK_3	B24_1	B24_2	B24_3	mix01	mix02	mix03	cpd_ID	kegg_map
1	pme3005	74.05	46.2	73.053	C3H7NO	[M+H]+	N,N-Dimethylformamide	Alkaloids	Alkaloids	68-12-2	B	630050	377460	435540	583420	530980	559230	188260	191480	158240	254940	371410	391850	390980	450350	329710	C03134	--
2	pme3200	74	57	73.097	C2H7N3	[M+H]+	1-methylguanidine	Nucleotides and derivatives	Nucleotides and derivatives	471-29-4	B	16741	15065	20623	20997	20241	21624	21392	24090	26854	18799	25944	26018	21650	23072	17846	C02294	--
3	pmb0782	86.1	69.2	85.089	C5H11N	[M+H]+	Piperidine	Alkaloids	Alkaloids	110-89-4	B	7252000	4609800	6642000	8969200	10275000	9414600	5212900	6565500	6605600	10162000	10399000	12993000	9187200	9448000	8129400	C01746	ko00960
4	pmf0512	87.9	44	89.011	C2H3NO3	[M-H]-	Oxamic acid	Amino acids and derivatives	Amino acids and derivatives	471-47-6	B	8860.6	19335	7283.9	4861.2	6414.4	5160.4	14057	11424	4230.7	7429.1	9400.3	6154.4	7694.3	15261	12217	C01444	ko00230,ko01100
5	ML10198895	88.04	88.04	89.048	C3H7NO2	[M-H]-	N-Methylglycine	Amino acids and derivatives	Amino acids and derivatives	107-97-1	B	13783	7518.9	14362	22636	18759	18364	7464.1	9959.9	10620	15222	12038	15109	23110	16416	15279	C00213	ko00260,ko00330,ko01100
6	pme1987	88.05	71	89.048	C3H7NO2	[M-H]-	L-Alanine	Amino acids and derivatives	Amino acids and derivatives	56-41-7	B	6279	9810.5	5999.7	10639	9000	8627.3	2915.2	6205.7	4541.3	9478.5	5777	9268.7	8635.9	5247.8	6692.1	C00041	ko00250,ko00270,ko00430,ko00450,ko00710,ko00970,ko00998,ko01100,ko01110,ko01200,ko01230,ko02010,ko04122
7	pme2601	89	59	90.032	C3H6O3	[M-H]-	3-Hydroxypropanoic acid	Organic acids	Organic acids	503-66-2	B	52497	66918	31851	53272	42959	27547	29295	23206	17534	51898	35967	50269	46878	40824	41000	C01013	ko00240,ko00410,ko00640,ko01100,ko01200
8	Lmgn000188	89.02	59.01	90.032	C3H6O3	[M-H]-	D-Lactic Acid	Organic acids	Organic acids	10326-41-7	B	28810	38470	26448	33222	33845	36121	23914	15363	32644	20763	14834	25775	26557	35095	29358	C00256	ko00620,ko01100
9	Lmqp000873	101.02	55.02	100.018	C4H4O3	[M+H]+	Succinic anhydride	Organic acids	Organic acids	108-30-5	B	458040	453470	434040	344820	391130	312560	489260	558810	550330	309930	373210	289840	401180	418050	437820	C19524	--
10	mws4052	102.05	56.05	101.048	C4H7NO2	[M+H]+	1-Aminocyclopropane-1-carboxylic acid	Organic acids	Organic acids	22059-21-8	A	193990	146470	191670	205320	194730	232460	421560	661980	713470	802400	626010	628010	414460	392700	410760	C01234	ko00270,ko01100,ko01110
11	Lmgn000219	101.02	55.02	102.032	C4H6O3	[M-H]-	Succinic semialdehyde	Organic acids	Organic acids	692-29-5	B	87498	93155	82153	78831	84037	79826	96881	81274	81701	65749	61900	82127	115960	84794	79980	C00232	ko00250,ko00350,ko00650,ko00750,ko00760,ko01100,ko01200
12	pme3011	104.07	68.8	103.063	C4H9NO2	[M+H]+	γ-Aminobutyric acid	Organic acids	Organic acids	56-12-2	B	1892700	1615000	1942600	1212800	1422600	1093900	1955800	2507600	2727800	2607000	2010400	2451800	1967000	1871200	1956300	C00334	ko00250,ko00330,ko00410,ko00650,ko00760,ko01100
13	pme3033	104.07	86	103.063	C4H9NO2	[M+H]+	N,N-Dimethylglycine	Amino acids and derivatives	Amino acids and derivatives	1118-68-9	B	1736400	1500800	1862400	1336000	1486900	1246100	1884700	2244900	2184500	2407300	1928900	2152100	1870000	1846200	1756800	C01026	ko00260,ko01100
14	pme3017	104.07	58	103.063	C4H9NO2	[M+H]+	2-Aminoisobutyric acid	Amino acids and derivatives	Amino acids and derivatives	62-57-7	B	9907200	9037500	10136000	10330000	10519000	10613000	11181000	11668000	10827000	12737000	10987000	11248000	11543000	11315000	11054000	C03665	--
15	pmb0484	104.1	60.1	103.091	C5H13NO	[M+H]+	Choline	Alkaloids	Alkaloids	62-49-7	B	456360	449320	474290	458900	477090	487860	547610	596960	588270	646950	621690	567110	589620	526390	557300	C00114	ko00260,ko00564,ko01100,ko02010
16	Lmbn000193	103	59.01	104.011	C3H4O4	[M-H]-	Tartronate semialdehyde	Organic acids	Organic acids	2480-77-5	B	240900	176460	206920	245010	188680	228750	287970	2467.6	280.1	246830	1379.8	320550	212950	233260	225450	C01146	ko00053,ko00630,ko01100
17	pme1975	103	59	104.06	C3H4O4	[M-H]-	Malonic acid	Organic acids	Organic acids	141-82-2	B	1616400	1334300	1426300	1528700	1669000	1419800	4981600	1371600	1083500	5871500	20798	1671200	752360	1445900	1553900	C00383	ko00061,ko00240,ko00410,ko01100,ko01212
18	pme0010	106	60	105.043	C3H7NO3	[M+H]+	L-Serine	Amino acids and derivatives	Amino acids and derivatives	56-45-1	A	1329800	752940	1381700	1715900	1424200	1672800	2935300	3553000	4114000	3180500	3057300	4209700	2625000	2531400	2165300	C00065	ko00260,ko00261,ko00270,ko00460,ko00600,ko00630,ko00920,ko00970,ko01100,ko01110,ko01200,ko01230,ko02010
19	pme2433	106.09	88	105.079	C4H11NO2	[M+H]+	Diethanolamine	Alkaloids	Alkaloids	111-42-2	B	89662	67028	93853	107840	105370	119340	211830	240200	272310	226200	221660	275120	184530	159090	153170	C06772	ko00564
20	mws1358	109.03	81	110.037	C6H6O2	[M-H]-	Pyrocatechol	Phenolic acids	Phenolic acids	120-80-9	B	7064.6	8063.5	7600.2	13948	8040.4	8342.9	19219	29623	23846	18941	16754	23238	17715	19982	21089	C00090	ko01100
21	mws0255	112.05	95	111.043	C4H5N3O	[M+H]+	Cytosine	Nucleotides and derivatives	Nucleotides and derivatives	71-30-7	B	2485600	2981700	2760400	2012800	2331800	1877000	1767900	1954100	1944100	2164400	1818400	1872600	2302200	2196700	2238600	C00380	ko00240,ko01100
22	pme2122	112.09	95	111.08	C5H9N3	[M+H]+	Histamine	Amino acids and derivatives	Amino acids and derivatives	51-45-6	B	66467	62131	103640	48976	63088	53314	69221	71690	61514	100640	95593	67709	104750	98788	81215	C00388	ko00340,ko01100,ko01110
23	Lmbn000121	113.04	96.01	114.043	C4H6N2O2	[M-H]-	3-Cyano-L-alanine	Amino acids and derivatives	Amino acids and derivatives	6232-19-5	B	6812.9	4643.6	7760.2	7503.3	4129.7	3287.7	11879	14710	10541	16394	5974.8	8997.9	11705	10480	8781.9	C02512	ko00460,ko01100,ko01110
24	pme0006	116.07	70.1	115.063	C5H9NO2	[M+H]+	L-Proline	Amino acids and derivatives	Amino acids and derivatives	147-85-3	A	353700	293470	355640	405340	366260	360060	634190	808690	762590	1141700	966590	1199600	683390	610300	639090	C00148	ko00330,ko00332,ko00970,ko01100,ko01110,ko01230,ko02010
25	pmb1096	118.07	91	117.058	C8H7N	[M+H]+	Indole	Alkaloids	Plumerane	120-72-9	B	18361	7722.4	11556	21686	20012	19029	28864	37636	32997	43521	40789	39280	32536	31426	32590	C00463	ko00380,ko00400,ko00402,ko01100,ko01110
26	mws0256	118.09	72.1	117.079	C5H11NO2	[M+H]+	L-Valine	Amino acids and derivatives	Amino acids and derivatives	72-18-4	A	9863700	6212000	8518800	10589000	11986000	10680000	8443000	11215000	10050000	14639000	13038000	13999000	11386000	11401000	10899000	C00183	ko00280,ko00290,ko00311,ko00460,ko00770,ko00966,ko00970,ko01100,ko01110,ko01210,ko01230,ko02010
27	mws0191	118.09	59	117.079	C5H11NO2	[M+H]+	Betaine	Alkaloids	Alkaloids	107-43-7	A	11422000	9158500	9331800	10860000	11787000	9033800	996480	1054200	842240	1319600	1080900	1125400	7003400	6416100	6509600	C00719	ko00260,ko01100,ko02010
28	pme0120	118.09	101	117.079	C5H11NO2	[M+H]+	5-Aminovaleric acid	Amino acids and derivatives	Amino acids and derivatives	660-88-8	B	226410	118660	148570	159770	117590	111410	134930	122820	130130	137740	125580	139700	146700	142110	119540	C00431	ko00310,ko00330,ko01100
29	mws0470	117.02	73	118.027	C4H6O4	[M-H]-	Methylmalonic acid	Organic acids	Organic acids	516-05-2	B	34684000	26107000	24813000	21009000	18081000	16688000	25046000	30149000	26141000	16740000	18137000	16699000	23913000	22063000	21476000	C02170	ko00240,ko00280,ko00640,ko01100
30	mws0192	117.02	73	118.027	C4H6O4	[M-H]-	Succinic acid	Organic acids	Organic acids	110-15-6	B	35127000	25345000	25333000	8575000	17939000	17367000	24295000	28899000	27141000	16816000	17545000	15912000	23841000	21903000	21667000	C00042	ko00020,ko00190,ko00250,ko00310,ko00350,ko00360,ko00620,ko00630,ko00640,ko00650,ko00760,ko00920,ko01100,ko01110,ko01200
31	mws0147	117.06	59	118.063	C5H10O3	[M-H]-	β-Hydroxyisovaleric acid	Organic acids	Organic acids	625-08-1	B	540180	405750	642780	363700	431500	488000	338220	650960	312860	430390	489600	312620	491660	444630	462850	C20827	ko00280,ko01100
32	pme3096	118	74	119.022	C3H5NO4	[M-H]-	Aminomalonic acid	Organic acids	Organic acids	1068-84-4	B	1489300	1095100	990910	886150	745260	672320	1032400	1252100	1169200	729160	741540	669300	982250	922830	918790	C00872	--
33	mws0230	120.07	74	119.058	C4H9NO3	[M+H]+	L-Threonine	Amino acids and derivatives	Amino acids and derivatives	72-19-5	A	2447600	1921600	2456700	2726900	2356600	2565100	4244100	5662000	5067600	6585700	5702000	6515900	4061700	4175100	3921200	C00188	ko00260,ko00261,ko00290,ko00860,ko00970,ko01100,ko01110,ko01230,ko02010
34	mws0671	120.07	74.1	119.058	C4H9NO3	[M+H]+	L-Homoserine	Organic acids	Organic acids	672-15-1	B	1978500	1996900	2244400	2317200	2164200	2346100	4009400	5178400	4683600	5929500	5281300	5540300	3834300	3580800	3656800	C00263	ko00260,ko00270,ko00300,ko00920,ko01100,ko01110,ko01230
35	pmp001287	120.08	103.05	119.073	C8H9N	[M+H]+	N-Benzylmethylene isomethylamine	Alkaloids	Alkaloids	-	A	10238000	6627500	8900400	11724000	14592000	12071000	6835600	9249100	6778900	15013000	15547000	14439000	12491000	11606000	11574000	--	--
36	Lmbp000728	121.06	77.04	120.058	C8H8O	[M+H]+	(S)-2-Phenyloxirane	Others	Others	20780-54-5	A	6586600	4511100	7661200	6356100	6985800	5928800	10233000	15741000	10346000	12887000	12008000	8909800	9734000	9886500	9415300	C20782	ko01100
37	pmb0069	122	105	121.053	C7H7NO	[M+H]+	Benzamide	Phenolic acids	Phenolic acids	55-21-0	B	42309000	45751000	56440000	39072000	49078000	46851000	34681000	58386000	28107000	60304000	58126000	36580000	52916000	49552000	49191000	C09815	--
38	mws0491	122.1	105	121.089	C8H11N	[M+H]+	Phenethylamine	Alkaloids	Alkaloids	64-04-0	A	17774000	19030000	24572000	15902000	20730000	20751000	15321000	26575000	12741000	27210000	26623000	15257000	22255000	21206000	20464000	C05332	ko00360,ko01100
39	mws0628	121.03	92	122.037	C7H6O2	[M-H]-	4-Hydroxybenzaldehyde	Phenolic acids	Phenolic acids	123-08-0	A	743170	703430	674350	536650	723940	517020	571570	513260	625890	535950	527860	749390	673270	643250	582300	C00633	ko01100
40	Lmbn001930	121.03	77.04	122.037	C7H6O2	[M-H]-	2-Hydroxybenzaldehyde (Salicylaldehyde)	Phenolic acids	Phenolic acids	90-02-8	B	11992	5115.6	7694.2	7802.5	6066	7528.2	6697.1	4414.9	3826.2	8983.7	3744.1	7023.8	7974.3	9950.3	3754.4	C06202	ko01100
41	pme0241	123.04	79	122.037	C7H6O2	[M+H]+	Benzoic acid	Phenolic acids	Phenolic acids	65-85-0	B	290350	133990	110990	198000	71946	103010	49783	78260	77183	81928	99108	75839	179660	159490	150330	C00180	ko00360,ko01100,ko01110
42	ML10179289	105.07	77.04	122.073	C8H10O	[M+H-H2O]+	2-Phenylethanol	Phenolic acids	Phenolic acids	60-12-8	B	32014000	34318000	43029000	28583000	38082000	37220000	27408000	47771000	21921000	46701000	46817000	27255000	40580000	38872000	38698000	C05853	ko00360
43	pme1216	122.03	78	123.032	C6H5NO2	[M-H]-	2-Picolinic acid	Organic acids	Organic acids	98-98-6	B	1507600	1197300	1302600	1050300	1474500	1209300	1016500	1226700	895940	1244400	1565700	1137400	1193000	1255200	1244900	C10164	ko00380,ko01100
44	Lmbp000668	124.04	78.03	123.032	C6H5NO2	[M+H]+	Isonicotinic acid	Organic acids	Organic acids	55-22-1	B	186910	236460	227140	192520	253080	199760	269900	310280	323910	301450	281340	276940	251790	237930	256860	C07446	--
45	Zmgn001989	123.05	65.04	124.052	C7H8O2	[M-H]-	3-Methylcatechol	Phenolic acids	Phenolic acids	488-17-5	B	5116.5	7421	8839.5	5577.5	6971.2	8386.2	1872.5	5154.5	6535	1866.8	1390.5	3249	5131	5123	9703.8	C02923	ko01100
46	mws0572	126.07	109	125.059	C5H7N3O	[M+H]+	5-Methylcytosine	Nucleotides and derivatives	Nucleotides and derivatives	554-01-8	A	71559	202910	35411	25795	38120	15159	12836	14364	7822	23351	23615	17568	45432	39961	42193	C02376	ko00240,ko01100
47	pmb0302	126.1	96	125.1	C2H8NO3P	[M+H]+	2-Aminoethylphosphonate	Lipids	Glycerol ester	2041-14-7	A	9431.8	9676.8	7436.9	12090	9225.9	14535	6818.1	6911.7	4815.2	7900.5	3204.9	4800.2	8979.7	5513.1	7318.6	C03557	ko00440,ko01100,ko02010
48	Zmgn000216	125	78.96	126.008	C2H7O4P	[M-H]-	2-Hydroxyethylphosphonic acid	Organic acids	Organic acids	22987-21-9	B	21116	19383	39566	25917	37295	39530	56256	74257	40468	56399	60395	43239	41424	45207	34637	C06451	ko00440,ko00998,ko01100,ko01110
49	pmp001086	127.04	97	126.032	C6H6O3	[M+H]+	5-Hydroxymethylfurfural	Phenolic acids	Phenolic acids	67-47-0	B	507350	673580	556320	617200	504890	538180	885800	831410	919350	973910	1155900	592270	785150	661650	747180	C11101	--
50	NK10264324	127.04	81.03	126.032	C6H6O3	[M+H]+	1,3,5-Benzenetriol	Phenolic acids	Phenolic acids	108-73-6	B	354170	161400	193320	266160	92261	181810	110580	34424	153320	23150	53146	134870	167760	160840	160400	C02183	--
51	mws0251	127.05	110	126.043	C5H6N2O2	[M+H]+	Thymine	Nucleotides and derivatives	Nucleotides and derivatives	65-71-4	A	4684.8	22978	38986	21269	45564	21911	10398	26564	13384	12912	20517	14772	16329	18285	16926	C00178	ko00240,ko01100
52	mws0263	128.04	82.03	129.043	C5H7NO3	[M-H]-	5-Oxo-L-Proline	Amino acids and derivatives	Amino acids and derivatives	98-79-3	B	4108.6	5198.4	4074.9	4443.3	4079.1	7748.3	10861	13714	9367.7	7856.6	9694.5	2960.9	4413.7	4885.8	5974.7	C01879	ko00480,ko01100
53	Rfmb319	130.09	84.08	129.079	C6H11NO2	[M+H]+	Pipecolic acid	Amino acids and derivatives	Amino acids and derivatives	4043-87-2	B	6241300	3755500	7368000	5403000	4963700	5057200	4490200	5442400	3883000	5786200	4473100	3862100	5393800	5192100	4950500	C00408	ko00310,ko00960,ko01100,ko01110
54	mws0425	129.02	85	130.027	C5H6O4	[M-H]-	Citraconic acid	Organic acids	Organic acids	498-23-7	B	1558300	3289100	3651300	3040400	2408300	2437200	511710	219790	437730	115180	187180	948930	1168700	918740	1223700	C02226	ko00290,ko00660,ko01100,ko01210
55	pme2693	131.12	114.09	130.111	C6H14N2O	[M+H]+	N-Acetylputrescine	Alkaloids	Phenolamine	18233-70-0	B	37434	22180	29828	43786	41092	35802	128040	256590	126340	235530	211100	116300	120450	93436	107750	C02714	ko00330,ko01100
56	pmb0501	131.13	114.1	130.122	C5H14N4	[M+H]+	Agmatine	Alkaloids	Phenolamine	306-60-5	B	35157	26336	44816	50266	52755	56788	178420	288960	146140	256550	254190	161350	152360	141470	120170	C00179	ko00330,ko01100
57	mws0216	132.07	86	131.058	C5H9NO3	[M+H]+	Trans-4-Hydroxy-L-proline	Amino acids and derivatives	Amino acids and derivatives	51-35-4	B	1194700	1128700	1513300	1274200	1051200	1434600	798170	843780	626570	659580	653290	711430	1045100	951330	972410	C01157	ko00330,ko01100,ko02010
58	mws0712	130.05	86	131.058	C5H9NO3	[M-H]-	N-Propionylglycine	Amino acids and derivatives	Amino acids and derivatives	21709-90-0	B	1977500	2060300	1922800	1778800	1891400	2066000	844260	301220	852120	560630	527110	1065200	1554700	1466400	1345600	--	--
59	Zmpn000638	130.05	88.04	131.069	C4H9N3O2	[M-H]-	3-Guanidinopropionic acid	Organic acids	Organic acids	353-09-3	B	41665	29921	115010	126840	136980	148510	33168	106120	31541	1011.9	131770	112540	139110	137760	137300	C03065	--
60	pme0274	132.1	69	131.095	C6H13NO2	[M+H]+	6-Aminocaproic acid	Organic acids	Organic acids	60-32-2	B	988560	543940	495480	743670	780290	643460	672860	1043200	953770	1637000	1725700	1858700	961670	1114100	1247800	C02378	ko01100
61	mws0227	132.1	86.2	131.095	C6H13NO2	[M+H]+	L-Leucine	Amino acids and derivatives	Amino acids and derivatives	61-90-5	A	1440500	896270	1222100	1731700	2000700	1837200	1143800	1516600	1448000	2196900	2159400	2511500	1777900	1883500	1823400	C00123	ko00280,ko00290,ko00966,ko00970,ko01100,ko01110,ko01210,ko01230,ko02010
62	pmp001198	132.1	57.1	131.095	C6H13NO2	[M+H]+	6-Deoxyfagomine	Alkaloids	Alkaloids	197449-09-5	A	8999300	4761900	7226800	9587800	11676000	10943000	6048800	7666100	8045900	11752000	11751000	14413000	9759600	10524000	9947600	--	--
63	mws0258	132.1	86	131.095	C6H13NO2	[M+H]+	L-Isoleucine	Amino acids and derivatives	Amino acids and derivatives	73-32-5	A	1521500	900780	1246000	1652700	2071200	1750400	1107000	1440900	1425000	2270000	2241100	2609900	1790000	1861300	1777500	C00407	ko00280,ko00290,ko00460,ko00960,ko00966,ko00970,ko01100,ko01110,ko01210,ko01230,ko02010
64	Lmmn000806	131.03	87.05	132.042	C5H8O4	[M-H]-	Dimethylmalonic acid	Organic acids	Organic acids	595-46-0	A	101700	67693	312050	81889	79181	128550	25023	27872	25734	39818	34803	41033	86088	79971	83528	--	--
65	pme3034	131.03	69.03	132.042	C5H8O4	[M-H]-	Ethylmalonic acid	Organic acids	Organic acids	601-75-2	A	285240	249550	344690	396860	311100	482240	32845	37616	30949	43853	40205	32459	219100	196710	193820	--	--
66	pme0243	131.03	87.05	132.042	C5H8O4	[M-H]-	Glutaric acid	Organic acids	Organic acids	110-94-1	B	7696000	7084500	8813700	12032000	8104700	12647000	641110	632110	662940	808050	736630	682380	5564400	5191400	5317000	C00489	ko00071,ko00310,ko01100
67	Lmgn000160	131.05	70.03	132.053	C4H8N2O3	[M-H]-	3-Ureidopropionic Acid	Organic acids	Organic acids	462-88-4	A	591270	424060	642020	675240	357330	331940	1036600	1323500	967340	1644100	988630	1262100	895450	913570	739780	C02642	ko00240,ko00410,ko00770,ko01100
68	mws0001	133.06	74	132.054	C4H8N2O3	[M+H]+	L-Asparagine	Amino acids and derivatives	Amino acids and derivatives	70-47-3	B	5976200	5805800	6745300	6356700	4304900	3616900	10259000	14861000	8695800	12840000	11345000	10525000	8419000	9843200	7548100	C00152	ko00250,ko00460,ko00970,ko01100,ko01110,ko01230
69	mws0341	131.07	85	132.079	C6H12O3	[M-H]-	2-Hydroxyisocaproic acid	Organic acids	Organic acids	20312-37-2	B	365370	408580	345490	338970	398630	411070	91589	141990	92599	158810	175770	152210	291640	255670	248720	C03264	--
70	mws0972	131.07	85	132.079	C6H12O3	[M-H]-	6-Hydroxyhexanoic acid	Organic acids	Organic acids	1191-25-9	B	416780	381870	453790	358630	273970	370750	139660	107770	134200	100710	109790	117690	236220	243660	241060	C06103	--
71	Lmrn002746	131.07	85.07	132.079	C6H12O3	[M-H]-	2-Hydroxy-4-methylpentanoic acid	Organic acids	Organic acids	498-36-2	A	38050	13532	32211	14581	19520	22788	3910.2	6715.2	526.5	1772	5926	33660	12444	21872	15884	--	--
72	mws0219	132.03	88	133.038	C4H7NO4	[M-H]-	L-Aspartic Acid	Amino acids and derivatives	Amino acids and derivatives	56-84-8	A	3574800	2959900	3335100	4660100	5452800	5980400	5126600	6960700	8581500	6141300	4243200	6572400	3989900	5193700	5002500	C00049	ko00220,ko00250,ko00260,ko00261,ko00270,ko00300,ko00340,ko00410,ko00460,ko00710,ko00760,ko00770,ko00970,ko01100,ko01110,ko01200,ko01210,ko01230,ko02010
73	Lmbn000198	133.01	71.01	134.022	C4H6O5	[M-H]-	3-Dehydro-L-Threonic Acid	Organic acids	Organic acids	-	A	41521000	35858000	33369000	37702000	40625000	42137000	18026000	23502000	20902000	21657000	14000000	18825000	34378000	33479000	33734000	C03064	ko00053,ko01100
74	mws0275	133.01	71.01	134.022	C4H6O5	[M-H]-	L-Malic acid	Organic acids	Organic acids	97-67-6	A	2210800	1825700	1844800	1818300	1796100	2091100	833350	1123800	925100	1169900	731010	849600	1709400	1727300	1661600	C00149	ko00020,ko00620,ko00630,ko00710,ko01100,ko01110,ko01200
75	Zmgn000503	133.05	71.01	134.058	C5H10O4	[M-H]-	2,3-Dihydroxy-3-Methylbutanoic Acid	Organic acids	Organic acids	1756-18-9	B	1659400	241450	319770	452620	284980	316330	168840	77102	223780	206650	401030	177490	231460	256970	328450	C04039	--
76	Lmxp000939	136.06	119.04	135.054	C5H5N5	[M+H]+	Zarzissine	Alkaloids	Alkaloids	160568-14-9	A	16256000	14388000	16874000	13721000	20657000	15216000	23169000	21898000	23030000	26055000	25495000	25797000	21188000	21214000	21430000	--	--
77	pme0040	136.06	119	135.054	C5H5N5	[M+H]+	Adenine	Nucleotides and derivatives	Nucleotides and derivatives	73-24-5	A	15674000	14283000	17074000	14017000	20031000	15103000	22317000	22316000	24082000	26296000	25522000	25441000	21162000	21556000	20409000	C00147	ko00230,ko00908,ko01100
78	pmb0374	136.06	118.9	135.054	C5H5N5	[M+H]+	2-Aminopurine	Nucleotides and derivatives	Nucleotides and derivatives	452-06-2	A	564110	894130	562410	406870	446130	471120	69340	112010	58792	32746	103300	9	299380	362660	340610	--	--
79	Lmbp000659	136.08	91.05	135.068	C8H9NO	[M+H]+	2-Phenylacetamide	Alkaloids	Alkaloids	103-81-1	B	4141600	3165700	3752700	4521900	5313700	4749700	2149400	2444700	2297200	3298100	3645000	3726900	3658300	3878700	3432600	C02505	ko00360,ko01100
80	mws0889	135.03	75.01	136.037	C4H8O5	[M-H]-	D-Threonic Acid	Others	Saccharides and Alcohols	3909-12-4	B	735930	683680	714260	671000	922900	785290	438500	556210	411840	648300	560870	435100	649180	690980	689110	C21649	--
81	pme1173	137.05	110	136.039	C5H4N4O	[M+H]+	Allopurinol	Nucleotides and derivatives	Nucleotides and derivatives	315-30-0	B	107740	190310	216090	41452	56142	32344	58304	67685	69502	53868	92445	40776	103800	97337	78825	--	--
82	pme0033	137.05	119	136.039	C5H4N4O	[M+H]+	Hypoxanthine	Nucleotides and derivatives	Nucleotides and derivatives	68-94-0	B	1474200	1690400	1737700	448360	669300	475540	828600	821840	777510	759440	600200	568890	913900	879110	846720	C00262	ko00230,ko01100
83	Hmbn002174	135.05	120.02	136.053	C8H8O2	[M-H]-	4-Hydroxyacetophenone	Phenolic acids	Phenolic acids	99-93-4	B	536.5	19719	27004	17298	18920	23222	12952	9150.5	10239	10268	9174	1067.5	20516	16755	15099	C10700	ko01100
84	pme2268	138.05	94.07	137.048	C7H7NO2	[M+H]+	Trigonelline	Alkaloids	Alkaloids	535-83-1	A	23751000	23360000	23453000	25600000	23610000	22467000	22602000	21911000	21906000	21301000	20189000	17569000	23228000	22009000	22240000	C01004	ko00760
85	mws1078	138.05	92.1	137.048	C7H7NO2	[M+H]+	Anthranilic Acid	Phenolic acids	Phenolic acids	118-92-3	B	153650	158330	171730	179830	70341	193590	379990	890780	516690	510810	452000	260420	329480	295110	308740	C00108	ko00380,ko00400,ko00998,ko01058,ko01100,ko01110,ko01230
86	mws1336	138.06	120	137.048	C7H7NO2	[M+H]+	4-Aminobenzoic acid	Phenolic acids	Phenolic acids	150-13-0	B	338070	204400	244850	402740	171600	264020	648130	1613100	627660	817210	892790	354870	623030	587350	632720	C00568	ko00790,ko01100
87	pme1738	138.08	95	137.071	C7H9N2O	[M+H]+	3-Carbamyl-1-methylpyridinium(1-Methylnicotinamide)	Alkaloids	Alkaloids	1005-24-9	B	23970	12984	16423	21365	22752	43416	13936	17104	23818	14633	30839	13787	20751	16803	21252	C02918	ko00760,ko01100
88	pme1002	138.09	103	137.084	C8H11NO	[M+H]+	L-Tyramine	Amino acids and derivatives	Amino acids and derivatives	51-67-2	A	30549000	20977000	34366000	27211000	31396000	25628000	45817000	63240000	44332000	56043000	50863000	39239000	39162000	42889000	40796000	C00483	ko00350,ko00950,ko01100,ko01110
89	pma0948	138.09	121.1	137.084	C8H11NO	[M+H]+	Phenylethanolamine	Alkaloids	Alkaloids	7568-93-6	B	12542000	8836900	14348000	10663000	13008000	10590000	19487000	27102000	18778000	22984000	21865000	16016000	16550000	17549000	17433000	C02735	--
90	Lmgn001670	137.03	108.02	138.032	C7H6O3	[M-H]-	Salicylic acid	Phenolic acids	Phenolic acids	69-72-7	A	2477000	2539000	3220400	2142800	2623200	2399900	2761000	2134600	2483300	2960300	2913200	2769300	2817300	2666200	2569400	C00805	ko00360,ko01100,ko01110,ko04075
91	mws0749	137.02	93	138.032	C7H6O3	[M-H]-	4-Hydroxybenzoic acid	Phenolic acids	Phenolic acids	99-96-7	A	6042600	5939500	10324	5702400	7270800	5979900	7753300	7190300	10520000	7761400	9326700	11830000	7456400	8696100	8292500	C00156	ko00130,ko00790,ko01100,ko01110
92	Hmgn001653	137.02	93.04	138.032	C7H6O3	[M-H]-	Protocatechualdehyde	Phenolic acids	Phenolic acids	139-85-5	A	5697600	15984	6202.5	5933500	7936200	18353	4305.4	8250500	9914500	9022600	10050000	11203000	8845200	8393700	8197100	C16700	ko00950
93	pme2828	140	99	139.027	C6H5NO3	[M+H]+	4-Nitrophenol	Phenolic acids	Phenolic acids	100-02-7	B	37657000	35320000	35468000	36371000	30450000	32712000	33815000	26141000	35616000	24854000	31535000	33615000	35951000	36358000	34924000	C00870	--
94	mws0704	140.01	78.96	141.019	C2H8NO4P	[M-H]-	O-Phosphorylethanolamine	Alkaloids	Alkaloids	1071-23-4	B	3127.8	2498.4	5156.9	119.62	4591.4	8261.5	40310	34388	46322	70680	49448	31277	15220	25778	23956	C00346	ko00564,ko00600,ko01100
95	pma2987	142.1	124.09	141.09	C6H11N3O	[M+H]+	Histidinol	Alkaloids	Alkaloids	501-28-0	B	9995500	9308700	9257500	9539300	9181700	9566800	8537800	8977000	7961100	8144900	8030600	7604700	9397300	9570300	8853200	C00860	ko00340,ko01100,ko01110,ko01230
96	Rfmb318	144.1	84.08	144.092	C7H14NO2+	[M]+	D-Proline betaine	Amino acids and derivatives	Amino acids and derivatives	1195-94-4	B	277110	511000	186720	249130	252040	227720	188490	171670	153440	295680	104830	257360	267190	269260	303320	C21514	--
97	mws0103	146.06	91	145.053	C9H7NO	[M+H]+	Indole-3-carboxaldehyde	Alkaloids	Plumerane	487-89-8	B	201430	128300	158290	188840	290270	202740	129580	128490	111650	172610	211840	135740	177440	173620	189240	C08493	--
98	pme0295	146.08	86	145.074	C6H11NO3	[M+H]+	4-Acetamidobutyric acid	Organic acids	Organic acids	3025-96-5	B	368460	349520	349550	336110	249910	329470	330600	403580	580690	553050	424990	629350	442950	416810	413640	C02946	ko00330,ko01100
99	mws0567	146.09	87	145.085	C5H11N3O2	[M+H]+	4-Guanidinobutyric acid	Organic acids	Organic acids	463-00-3	B	1843700	1223900	1565600	1617800	1772400	2329000	800370	940770	633460	1014800	946350	695700	1355900	1284000	1233000	C01035	ko00330,ko01100
100	pme2380	145.01	101	146.022	C5H6O5	[M-H]-	α-Ketoglutaric acid	Organic acids	Organic acids	328-50-7	B	487610	771020	529920	105750	161140	6547.9	557300	552120	522400	133520	116810	141800	332420	334060	322000	C00026	ko00020,ko00040,ko00053,ko00220,ko00250,ko00300,ko00310,ko00340,ko00430,ko00630,ko00650,ko00660,ko01100,ko01110,ko01200,ko01210,ko01230
101	Wmzn000227	145.06	109.04	146.058	C6H10O4	[M-H]-	2,2-Dimethylsuccinic acid	Organic acids	Organic acids	597-43-3	A	589.82	5704.9	6695.8	299.39	294.78	6225.2	18858	26710	17529	16436	15295	15011	20306	12242	15328	--	--
102	mws0924	145.05	101	146.058	C6H10O4	[M-H]-	2-Methylglutaric acid	Organic acids	Organic acids	617-62-9	B	305250	115780	3500	79216	324910	1512.4	151240	177110	163570	199790	177890	180510	96059	201870	229640	--	--
103	Lmbn001676	145.05	101.06	146.058	C6H10O4	[M-H]-	3-Hydroxy-3-Methyl-2-Oxopentanoic Acid	Organic acids	Organic acids	-	B	1068.8	1385.2	61458	31779	40124	542.45	4872.9	1373.4	689.11	13650	1364.5	4292.5	33228	18983	13585	C14463	ko00290,ko01110,ko01210
104	pme0193	147.08	84	146.069	C5H10N2O3	[M+H]+	L-Glutamine	Amino acids and derivatives	Amino acids and derivatives	56-85-9	A	4702000	4070600	5079700	6040000	7479200	6831500	4231300	6363800	4424200	11375000	11154000	9915600	7887800	7443500	7193100	C00064	ko00220,ko00230,ko00240,ko00250,ko00630,ko00750,ko00910,ko00970,ko01100,ko01230,ko02010
105	pme0026	147.11	84	146.106	C6H14N2O2	[M+H]+	L-Lysine	Amino acids and derivatives	Amino acids and derivatives	56-87-1	A	5181900	4523700	5497600	6534900	7834700	7268300	4719600	7415900	4714600	12329000	12599000	11085000	8663000	7774100	7737500	C00047	ko00300,ko00310,ko00780,ko00960,ko00970,ko01100,ko01110,ko01210,ko01230,ko02010
106	pme1691	147.13	87.2	146.118	C7H16NO2	[M+H]+	Acetylcholine	Alkaloids	Alkaloids	60-31-1	B	175300	130490	124150	131440	211430	169270	93720	113020	113780	125700	113400	81958	107530	132560	152240	C01996	ko00564
107	mws1050	148.06	88	147.053	C5H9NO4	[M+H]+	O-Acetylserine	Amino acids and derivatives	Amino acids and derivatives	5147-00-2	B	1696400	1227600	1633700	954600	1105200	981270	1097100	1145000	886080	1079000	914260	1212900	1141600	1108100	1156700	C00979	ko00270,ko00908,ko00920,ko01100,ko01110,ko01200,ko01230,ko04122
108	Zmzn000113	146.05	102.06	147.053	C5H9NO4	[M-H]-	L-threo-3-Methylaspartate	Amino acids and derivatives	Amino acids and derivatives	6061-13-8	A	789710	652060	764930	293020	295040	294230	1149300	1402400	1346400	778160	598390	646950	708550	706960	660700	C03618	ko00630,ko00660,ko01100,ko01200
109	pme0014	148.06	84	147.053	C5H9NO4	[M+H]+	L-Glutamic acid	Amino acids and derivatives	Amino acids and derivatives	56-86-0	A	9385800	12378000	10403000	4081700	5182100	4685400	16127000	14875000	14688000	7837200	7386200	6655400	10389000	9772600	8768800	C00025	ko00220,ko00250,ko00330,ko00332,ko00340,ko00430,ko00480,ko00630,ko00650,ko00660,ko00860,ko00910,ko00970,ko01100,ko01110,ko01200,ko01210,ko01230,ko02010
110	pmp001285	149.02	65.04	148.016	C8H4O3	[M+H]+	Phthalic anhydride	Phenolic acids	Phenolic acids	85-44-9	A	1565800	1447300	1518000	979070	983310	972540	797390	808830	911130	670100	663800	815750	1061300	1031700	966070	--	--
111	Zmyn000247	147.03	57.03	148.037	C5H8O5	[M-H]-	2-Hydroxyglutaric Acid	Organic acids	Organic acids	13095-48-2	B	110340	130050	107430	82022	105180	161120	102640	113050	92817	70913	66707	79647	97086	121240	115200	C03196	ko00310,ko01100
112	Lmbn000216	147.03	57.03	148.037	C5H8O5	[M-H]-	3-Methylmalic acid	Organic acids	Organic acids	152204-30-3	B	144230	142410	125130	111750	156920	173880	117680	160180	109480	88967	83644	71873	122190	135240	109820	C06032	ko00290,ko00660,ko01100,ko01210,ko01230
113	ML10171848	147.03	85.03	148.037	C5H8O5	[M-H]-	D-Arabinono-1,4-lactone	Others	Saccharides and Alcohols	2782-09-4	B	83806	97475	104160	72892	94173	69793	45458	52743	47726	46237	42037	57591	72597	63541	65323	C00652	--
114	mws2213	147.05	77.01	148.052	C9H8O2	[M-H]-	Cinnamic acid	Phenolic acids	Phenolic acids	140-10-3	B	8626.4	13507	14926	11211	9854	11565	5145.9	4816.8	5409.2	5644.4	6126.9	3282.8	8302.7	8202.8	9316.4	C00423	ko00130,ko00360,ko00940,ko00998,ko01100,ko01110
115	pme1210	150.06	61	149.051	C5H11NO2S	[M+H]+	L-Methionine	Amino acids and derivatives	Amino acids and derivatives	63-68-3	B	415870	668210	737130	924910	657200	637460	365590	639720	489740	1056900	995040	713130	769110	757610	654900	C00073	ko00270,ko00966,ko00970,ko01100,ko01110,ko01210,ko01230
116	mws0489	149.02	77	150.032	C8H6O3	[M-H]-	Benzoylformic acid	Organic acids	Organic acids	611-73-4	B	112570	82758	1129.7	52813	674.56	68108	30789	32531	25715	52653	46694	45303	66945	61550	49954	C02137	ko00360,ko01100
117	mws1499	149.05	59.01	150.053	C5H10O5	[M-H]-	D-Arabinose	Others	Saccharides and Alcohols	10323-20-3	A	536970	568030	638250	589130	597370	588240	586310	483420	559490	492210	509990	519180	628110	604500	589830	C00216	--
118	mws0921	149.06	131	150.068	C9H10O2	[M-H]-	p-Coumaryl alcohol	Phenolic acids	Phenolic acids	3690-05-9	B	22716	33108	33898	32426	42620	31271	26231	34994	35184	37683	40513	22236	34215	35280	39070	C02646	ko00940,ko01100,ko01110
119	Lmxp001668	151.08	91.05	150.068	C9H10O2	[M+H]+	2-Methoxy-4-ethenylphenol	Phenolic acids	Phenolic acids	7786-61-0	A	505330	347560	431670	499830	609390	491430	172560	196960	140170	202050	175330	157910	367610	326270	325520	C17883	--
120	pme1109	152.06	135	151.049	C5H5N5O	[M+H]+	Guanine	Nucleotides and derivatives	Nucleotides and derivatives	73-40-5	A	4873800	5838800	6729800	3926900	5343500	3913900	3585700	4157600	3180200	5871800	3074400	4364300	4849300	4706900	4498200	C00242	ko00230,ko01100
121	pme0183	152.06	135	151.049	C5H5N5O	[M+H]+	Isoguanine	Nucleotides and derivatives	Nucleotides and derivatives	3373-53-3	A	1180800	1582100	1375400	887010	1164100	810930	1040100	1131900	853460	1725400	927480	1213300	1155100	1298300	1113700	--	--
122	mws4177	152.07	120.05	151.063	C8H9NO2	[M+H]+	Methyl Anthranilate	Organic acids	Organic acids	134-20-3	B	6834.2	7827.9	6650	8528.6	6395.5	5341.2	6850.5	10417	6939.6	10526	7605.9	4739	7136	9200	7868.7	C20634	--
123	pme0256	151.03	151	152.033	C5H4N4O2	[M-H]-	Xanthine	Nucleotides and derivatives	Nucleotides and derivatives	69-89-6	B	48391	37540	46778	17714	20905	15278	105490	268210	74200	210100	119470	32468	41084	44928	55499	C00385	ko00230,ko00232,ko01100,ko01110
124	mws0182	151.04	106.9	152.047	C8H8O3	[M-H]-	p-Hydroxyphenyl acetic acid	Phenolic acids	Phenolic acids	156-38-7	B	60798	84394	78034	64662	96996	77029	41302	42803	37500	54490	50738	58886	50562	48835	68768	C00642	ko00350,ko00360,ko01100
125	pme0221	153.05	121	152.047	C8H8O3	[M+H]+	Methyl salicylate	Phenolic acids	Phenolic acids	119-36-8	B	3600.9	3621.1	2674.3	4001.1	1177.8	2182.3	4827.1	3453.9	4933.2	3005.2	2062.1	1897.3	3120	5973.9	2804.6	C12305	--
126	pme2362	151.04	107	152.047	C8H8O3	[M-H]-	Mandelic acid	Phenolic acids	Phenolic acids	90-64-2	B	152440	136040	150730	68965	97010	79591	170580	206760	184120	189070	158530	154090	160150	152400	163360	C01984	--
127	mws0458	151.04	136	152.047	C8H8O3	[M-H]-	Vanillin	Phenolic acids	Phenolic acids	121-33-5	B	8982000	8465700	9331400	9410700	17900000	10864000	5312700	5037400	5731900	6853600	6236800	6319100	9014300	8964200	8207700	C00755	ko00998,ko01100,ko01110
128	mws0437	151.06	71	152.068	C5H12O5	[M-H]-	D-Arabitol	Others	Saccharides and Alcohols	488-82-4	B	483.74	2254.7	116800	1766.5	1145.2	4020	53381	38168	2101.9	963.42	42600	38104	73474	63712	58614	C01904	ko00040,ko01100
129	mws0444	152.04	108	153.043	C7H7NO3	[M-H]-	3-Aminosalicylic acid	Phenolic acids	Phenolic acids	570-23-0	B	16249	11649	10979	10835	8429.2	8594.6	12975	23944	10899	16903	9476.4	10623	13741	13855	11989	--	--
130	Hmlp000935	154.09	137.06	153.078	C8H11NO2	[M+H]+	Vanillylamine	Alkaloids	Alkaloids	1196-92-5	B	36684	14370	93090	97244	21497	32950	164540	144370	68800	71375	98693	29844	100850	68131	75147	C16666	ko00998,ko01100,ko01110
131	mws4002	154.09	137	153.079	C8H11NO2	[M+H]+	Dopamine	Alkaloids	Alkaloids	51-61-6	A	282600	278370	388280	338180	59355	343760	1000800	1113700	460930	552500	664170	247080	507600	406570	398870	C03758	ko00350,ko00950,ko00965,ko01100,ko01110
132	mws0183	153.02	109.03	154.027	C7H6O4	[M-H]-	3,4-Dihydroxybenzoic acid (Protocatechuic acid)	Phenolic acids	Phenolic acids	99-50-3	B	2763700	2070000	2494200	2680800	4930300	3585700	2433800	2653700	2649300	5362900	5075200	5962500	3254800	3461400	3625000	C00230	ko01100,ko01110
133	mws0180	153.02	109.03	154.027	C7H6O4	[M-H]-	2,5-Dihydroxybenzoic acid; Gentisic Acid	Phenolic acids	Phenolic acids	490-79-9	B	1372600	1035400	1113400	1231400	2200900	1602000	1002000	1140200	1272600	2495400	2286300	2887500	1568500	1681400	1771700	C00628	ko00350,ko01100
134	mws0639	153.02	109.03	154.027	C7H6O4	[M-H]-	2,3-Dihydroxybenzoic Acid	Organic acids	Organic acids	303-38-8	B	3289800	2337000	2984400	2965400	6515500	4211300	2786600	2819400	2849800	5810100	5540300	6466000	3584500	4074900	4028100	C00196	ko01110
135	mws0254	156.08	110	155.069	C6H9N3O2	[M+H]+	L-Histidine	Amino acids and derivatives	Amino acids and derivatives	71-00-1	A	222070	243170	262580	223610	242780	208130	312040	430050	395090	557960	442870	442100	339980	343870	354250	C00135	ko00340,ko00410,ko00970,ko01100,ko01110,ko01230,ko02010
136	Lmbn001467	158.08	116.07	159.09	C7H13NO3	[M-H]-	5-Acetamidopentanoic Acid	Organic acids	Organic acids	1072-10-2	B	357420	258940	332410	247480	341360	282110	81452	70847	56034	90647	63894	65637	169710	172000	169610	C03087	ko00310,ko01100
137	pme2589	159.1	87	160.037	C6H8O5	[M-H]-	2-Oxoadipic acid	Organic acids	Organic acids	3184-35-8	B	24521	134230	93788	104170	97137	224280	19914	12262	12490	9609.6	12417	11400	42664	64005	64029	C00322	ko00300,ko00310,ko00380,ko01100,ko01110,ko01210,ko01230
138	mws0987	161.06	115	160.052	C10H8O2	[M+H]+	6-MethylCoumarin	Lignans and Coumarins	Coumarins	92-48-8	B	4502.1	7083.4	5720.1	5597	5557.7	3067.8	5311.3	5365.1	4526.7	3100.3	7145	2600.6	5222	4356.1	5914.5	--	--
139	pme0128	159.08	88	160.085	C6H12N2O3	[M-H]-	L-Alanyl-L-Alanine	Amino acids and derivatives	Amino acids and derivatives	1948-31-8	B	36678	26668	28631	22965	23019	24731	16452	12722	16468	23944	18655	19573	27472	21167	21324	--	--
140	mws0005	161.11	144	160.1	C10H12N2	[M+H]+	Tryptamine	Alkaloids	Plumerane	61-54-1	B	4615200	2568400	2084300	2525100	9507800	1055800	7651100	11230000	3036900	12934000	6405300	3619800	6103800	5883800	5555000	C00398	ko00380,ko00901,ko01100,ko01110
141	NK10246260	162.06	116.05	161.048	C9H7NO2	[M+H]+	2,4-Dihydroxyquinoline	Alkaloids	Quinoline alkaloids	86-95-3	B	32426	15457	29900	42643	31140	26025	14957	29409	22120	19225	18810	11671	22931	30706	23038	C16716	--
142	Lmgp001898	162.06	116.05	161.048	C9H7NO2	[M+H]+	4,6-Dihydroxyquinoline	Alkaloids	Quinoline alkaloids	3517-61-1	B	22797	25436	15268	26747	16770	19649	28443	29907	25586	28269	36187	27882	27975	27885	16999	C05639	ko00380,ko01100
143	mws1417	160.04	116	161.048	C9H7NO2	[M-H]-	Indole-3-carboxylic acid	Alkaloids	Plumerane	771-50-6	B	647850	590560	463570	500730	646350	513910	352640	290510	257010	392120	417700	329620	503120	451610	433280	C19837	--
144	mws1346	162.08	98	161.069	C6H11NO4	[M+H]+	DL-2-Aminoadipic acid	Alkaloids	Alkaloids	542-32-5	B	2394400	2430800	2187100	2193000	2310300	3434100	517560	864510	583860	1467200	1004200	922990	1866200	1568900	1703500	C00956	ko00300,ko00310,ko00311,ko01100,ko01110,ko01210,ko01230
145	pme3382	160.06	98	161.069	C6H11NO4	[M-H]-	N-Acetyl-L-threonine	Amino acids and derivatives	Amino acids and derivatives	17093-74-2	B	76947	49360	65544	69522	87122	77462	77329	116000	65970	143610	130430	94415	88853	90335	94624	--	--
146	pmp001201	162.11	79.1	161.105	C7H15NO3	[M+H]+	5-Aminocycloheptane-1,2,3-triol	Alkaloids	Alkaloids	-	B	8344.2	10973	8679.1	12790	6401.8	8051.5	14113	11545	11749	9641.8	10981	11065	11885	8011.9	9649.4	--	--
147	pme2914	161.05	99	162.053	C6H10O5	[M-H]-	3-Hydroxy-3-methylpentane-1,5-dioic acid	Amino acids and derivatives	Amino acids and derivatives	503-49-1	A	693640	248350	384330	845250	828790	1111300	276240	386130	259710	883350	1193100	619110	681730	622210	653430	C03761	--
148	pmf0440	163.08	91.1	162.068	C10H10O2	[M+H]+	4-MethoxycinnaMaldehyde	Phenolic acids	Phenolic acids	1963-36-6	B	131230	120910	124430	136500	133760	121600	133440	140310	134050	125720	151450	99710	130600	121910	123470	C10475	--
149	pme1419	164.07	104	163.067	C6H13NO2S	[M+H]+	L-Methionine methyl ester	Amino acids and derivatives	Amino acids and derivatives	10332-17-9	B	11365	17390	15001	15602	17531	11023	10534	14747	14805	15513	22127	17907	16288	18262	15162	--	--
150	Lmbp000123	164.07	56.05	163.067	C6H13NO2S	[M+H]+	L-Homomethionine	Amino acids and derivatives	Amino acids and derivatives	25148-30-5	A	2464700	1763900	2783200	2561700	3092800	3540200	6473100	8103900	9415300	9368900	8017600	8010300	6289800	5979000	5927300	C17213	ko00966,ko01110,ko01210
151	pme1439	165.05	119	164.047	C9H8O3	[M+H]+	p-Coumaric acid	Phenolic acids	Phenolic acids	501-98-4	B	244930	351780	404800	263420	440730	341930	340690	379170	436430	473500	458830	497230	396000	401040	380820	C00811	ko00130,ko00350,ko00940,ko00950,ko00998,ko01100,ko01110
152	pmb0142	165.1	95.2	164.047	C9H8O3	[M+H]+	Caffeic aldehyde	Phenolic acids	Phenolic acids	141632-15-7	B	1073600	835440	938400	761030	1117600	813230	1540600	1288300	1348900	1261300	1197400	1279300	1179500	1133500	1145000	C10945	ko00940,ko01110
153	Lmmn001643	163.04	119.05	164.047	C9H8O3	[M-H]-	2-Hydroxycinnamic acid	Organic acids	Organic acids	583-17-5	B	69059	129420	192840	5825000	701690	6341100	947600	1356400	1215000	1078300	1126300	1113000	743380	776470	839990	C01772	ko00360,ko00940,ko01100,ko01110
154	Hmlp002407	166.05	120.04	165.042	C8H7NO3	[M+H]+	HBOA	Alkaloids	Alkaloids	23520-34-5	B	1249100	799410	1522300	2273900	642390	1465700	2160600	5014800	1139800	2533800	3675900	1019200	2248800	2098300	2112200	C15769	ko00402,ko01110
155	pme3083	164.04	120	165.043	C8H7NO3	[M-H]-	2-(Formylamino)benzoic acid	Phenolic acids	Phenolic acids	3342-77-6	B	3106200	3614300	3044100	3895500	1218600	3014500	4917800	5734800	4120300	5439900	5002200	4302900	4481900	4373900	4218700	C05653	ko00380,ko01100
156	pme2617	166.05	102	165.046	C5H11NO3S	[M+H]+	L-Methionine Sulfoxide	Amino acids and derivatives	Amino acids and derivatives	3226-65-1	B	11868000	10999000	11520000	11280000	11263000	11767000	8836600	8773800	8583900	9063000	8713800	8613000	10490000	9933400	10036000	C02989	ko00270
157	pme3968	166.07	149.05	165.065	C6H7N5O	[M+H]+	7-Methylguanine	Nucleotides and derivatives	Nucleotides and derivatives	578-76-7	A	26055	28914	28767	27249	26161	23945	24450	31658	25344	41445	33610	29237	29556	28875	30784	C02242	--
158	pme0021	166.09	120.08	165.07	C9H11NO2	[M+H]+	L-Phenylalanine	Amino acids and derivatives	Amino acids and derivatives	63-91-2	A	27543000	18394000	23505000	31821000	39116000	31545000	19877000	25008000	19873000	39808000	41139000	38890000	31752000	31684000	31625000	C00079	ko00360,ko00400,ko00460,ko00940,ko00960,ko00966,ko00970,ko00998,ko01100,ko01110,ko01210,ko01230,ko02010
159	pme0281	165.02	121.03	166.027	C8H6O4	[M-H]-	Terephthalic acid	Phenolic acids	Phenolic acids	100-21-0	B	328500	233900	202390	236140	174560	225940	100930	117090	170590	129530	103720	199280	227200	250700	190080	C06337	ko01100
160	pme0282	165.02	77.04	166.027	C8H6O4	[M-H]-	Phthalic acid	Organic acids	Organic acids	88-99-3	B	47298	21420	20883	23728	30568	26800	1402	20618	16273	1119.1	23916	26184	29580	29191	26007	C01606	ko01100,ko02010
161	mws0344	165.04	75	166.048	C5H10O6	[M-H]-	D-Xylonic acid	Organic acids	Organic acids	526-91-0	A	4188200	3333500	4277100	2786600	3477700	2974900	6649300	6470.5	4412800	6690500	6860500	5328300	4455300	4273100	4317500	C00502	ko00040,ko01100
162	mws0467	165.06	119.05	166.063	C9H10O3	[M-H]-	3-(4-Hydroxyphenyl)-propionic acid	Phenolic acids	Phenolic acids	501-97-3	B	118480	150420	108410	64052	115190	66523	35351	51627	56203	65934	63592	91996	76035	73614	71971	C01744	--
163	Lmrn003000	165.06	103.06	166.063	C9H10O3	[M-H]-	2-Hydroxy-3-phenylpropanoic acid	Organic acids	Organic acids	7326-19-4	B	82259	137640	115580	81745	115370	97501	15060	3995.3	12325	16358	11931	14997	60298	64677	59601	C05607	ko00360,ko00960,ko01100
164	Lmbn005172	165.06	119.05	166.063	C9H10O3	[M-H]-	2,6-Dimethoxybenzaldehyde	Phenolic acids	Phenolic acids	3392-97-0	B	68884	99489	79882	46329	4291.2	58769	1629.8	5630.5	5881.8	41040	817.25	46391	61458	50676	38616	--	--
165	Lmdp003146	167.11	93.07	166.099	C10H14O2	[M+H]+	Rhododendrol	Phenolic acids	Phenolic acids	501-96-2	B	80081	60734	62024	93633	64682	74872	167590	216730	153630	130440	167740	111700	143700	161210	90706	--	--
166	Zmjp000624	168.06	150.05	167.058	C8H9NO3	[M+H]+	Pyridoxal	Others	Vitamin	66-72-8	B	1372700	1846900	1680800	1542100	1640000	1699100	703790	615280	607750	517540	641090	513480	1124300	1091300	1117600	C00250	ko00750,ko01100
167	NK10253223	168.06	94.06	167.058	C8H9NO3	[M+H]+	2-Amino-3-methoxybenzoic acid	Phenolic acids	Phenolic acids	3177-80-8	B	35356	4390	69819	33533	56684	58858	26783	34712	42563	131100	86464	79193	55972	44046	38318	C05831	ko00380
168	Cmdn000784	167.02	124.01	168.028	C5H4N4O3	[M-H]-	Uric acid	Nucleotides and derivatives	Nucleotides and derivatives	69-93-2	B	11164	6054	9306.9	6756.2	6115	5253	12056	21711	10573	11365	5980.8	5682.8	10830	11014	8020.7	--	--
169	Hmbp001276	169.05	65.03	168.042	C8H8O4	[M+H]+	Gallacetophenone	Phenolic acids	Phenolic acids	528-21-2	B	41857	20014	47840	87071	24185	73048	79355	154640	40978	59367	83701	25824	63148	65358	64527	--	--
170	pme1292	167.1	123.04	168.042	C8H8O4	[M-H]-	Homogentisic acid	Phenolic acids	Phenolic acids	451-13-8	B	474480	436980	8809.9	541680	153980	440110	68034	2595.6	10995	25053	71095	1074.2	381290	275250	251370	C00544	ko00130,ko00350,ko01100
171	mws0028	167.03	108.02	168.042	C8H8O4	[M-H]-	Vanillic acid	Phenolic acids	Phenolic acids	121-34-6	B	1599800	1810700	174350	1923300	2690400	139940	478330	630090	1340400	580110	1544500	1444300	1621500	1664800	1578000	C06672	--
172	Zmjn002583	167.03	123.05	168.042	C8H8O4	[M-H]-	2',4',6'-Trihydroxyacetophenone	Phenolic acids	Phenolic acids	480-66-0	B	52167	47558	45754	42639	45817	38049	33377	37246	35918	42390	31687	32959	53296	42159	44209	C21895	--
173	pme1383	170.08	134.1	169.074	C8H11NO3	[M+H]+	Pyridoxine	Others	Vitamin	65-23-6	B	1907800	2085600	2164200	2396300	2568000	2670700	776500	791710	727420	814830	784480	897980	1591300	1610000	1533500	C00314	ko00750,ko01100
174	pme0181	170.09	124	169.085	C7H11N3O2	[M+H]+	3-Methyl-L-Histidine	Amino acids and derivatives	Amino acids and derivatives	368-16-1	B	111430	122490	98887	119640	107280	99929	90306	77694	85937	84467	104430	109520	114320	93374	128730	C01152	ko00340,ko01100
175	Zmzn000078	168.99	78.96	169.998	C3H7O6P	[M-H]-	Dihydroxyacetone phosphate	Others	Saccharides and Alcohols	57-04-5	B	7873.3	6588.9	15295	8869.3	12494	4748.5	46687	70170	36987	50648	43077	24265	22089	22487	27531	C00111	ko00010,ko00040,ko00051,ko00052,ko00561,ko00562,ko00564,ko00640,ko00710,ko00760,ko01100,ko01110,ko01200,ko01230
176	ML10176345	171.03	109.03	172.037	C7H8O5	[M-H]-	3-Dehydroshikimic acid	Organic acids	Organic acids	2922-42-1	B	72047	100960	79609	59563	111780	83007	63382	47276	55793	67715	77757	65299	78463	79040	64649	C02637	ko00400,ko01100,ko01110,ko01230
177	pme0253	174.11	86	173.105	C8H15NO3	[M+H]+	N-Acetyl-L-leucine	Amino acids and derivatives	Amino acids and derivatives	1188-21-2	B	825300	608450	682850	553730	852870	778460	860580	1128000	723330	1518400	1395700	1028100	936080	935520	844750	C02710	--
178	pme2853	172.1	74	173.105	C8H15NO3	[M-H]-	Hexanoyl-L-glycine	Amino acids and derivatives	Amino acids and derivatives	24003-67-6	B	1605.2	537.25	1061.5	1622.2	1089.5	9	2136	534	1608.2	1068	9	544.75	1081.5	536.75	541.75	--	--
179	MA10039492	173.01	71.03	174.016	C6H6O6	[M-H]-	Dehydroascorbic acid	Others	Vitamin	490-83-5	B	10667	16472	15142	3257.5	11496	33821	4485.1	6183.1	3434.2	2952.2	1196.5	1735.1	23126	13648	21436	C05422	ko00053,ko00480,ko01100
180	mws0154	173.05	93	174.053	C7H10O5	[M-H]-	Shikimic acid	Organic acids	Organic acids	138-59-0	A	1094700	1565400	1438700	1383900	1326800	1402800	607210	443950	719970	633490	530340	709580	1166700	1085400	1369200	C00493	ko00400,ko01100,ko01110,ko01230
181	mws0242	173.08	111	174.089	C8H14O4	[M-H]-	Suberic Acid	Organic acids	Organic acids	505-48-6	B	7672.5	3106.5	79392	91919	68483	77382	151900	112530	123260	159990	112830	154210	105490	135580	104200	C08278	--
182	mws0260	175.12	116	174.112	C6H14N4O2	[M+H]+	L-Arginine	Amino acids and derivatives	Amino acids and derivatives	74-79-3	A	356540	169490	282630	237600	188170	604940	203270	213790	275520	253350	239940	387750	325180	307000	286190	C00062	ko00220,ko00261,ko00330,ko00472,ko00970,ko01100,ko01110,ko01230,ko02010
183	pme2559	174.04	88	175.048	C6H9NO5	[M-H]-	N-Acetyl-L-Aspartic Acid	Amino acids and derivatives	Amino acids and derivatives	997-55-7	B	7980.1	15468	22658	19078	12744	20768	13802	14166	8997.6	17071	16390	12802	9218.3	12567	16105	C01042	ko00250,ko01100
184	pme1651	176.1	130.1	175.063	C10H9NO2	[M+H]+	Indole 3-acetic acid (IAA)	Alkaloids	Plumerane	87-51-4	B	55672	46258	48202	50022	59849	48655	29481	32270	29202	52928	50858	42264	47609	40299	43619	C00954	ko00380,ko01100,ko04075
185	pme0008	176.1	113	175.096	C6H13N3O3	[M+H]+	L-Citrulline	Amino acids and derivatives	Amino acids and derivatives	372-75-8	B	85838	69586	92060	68770	67030	86848	82909	122180	114860	116000	132310	112030	101180	72349	92382	C00327	ko00220,ko01100,ko01110,ko01230
186	mws4175	175.02	85.03	176.032	C6H8O6	[M-H]-	D-Glucurono-6,3-lactone	Others	Saccharides and Alcohols	32449-92-6	B	359180	331020	365430	3710	300430	7358.5	200550	90544	162810	18595	9761.1	203200	288200	270690	265330	C02670	ko00053,ko01100
187	pmb3101	175.06	115	176.068	C7H12O5	[M-H]-	2-Isopropylmalic Acid	Organic acids	Organic acids	49601-06-1	B	658040	1980.1	1730.7	368460	1237.8	409830	7618.2	2300.5	136880	153830	103070	2038.8	246410	256110	256870	C02504	ko00290,ko00620,ko01100,ko01110,ko01210,ko01230
188	pme2024	177.1	160	176.095	C10H12N2O	[M+H]+	Serotonin	Alkaloids	Plumerane	50-67-9	A	155720	37330	66538	78656	134830	51506	72159	133560	45011	162110	82813	44751	111510	104020	95669	C00780	ko00380,ko01100
189	mws0009	179.07	91	178.063	C10H10O3	[M+H]+	Coniferaldehyde	Phenolic acids	Phenolic acids	20649-42-7	B	13939	28579	24741	25573	15273	17560	8453.7	7676.6	12510	11280	7112.6	6918.9	8781.9	13758	12307	C02666	ko00940,ko01100,ko01110
190	mws1195	179.07	147.1	178.063	C10H10O3	[M+H]+	p-Coumaric acid methyl ester	Phenolic acids	Phenolic acids	3943-97-3	B	34936	43194	52600	47939	53715	46122	79845	90016	92905	88206	94151	101280	66183	66253	68130	--	--
191	pmb2795	177	145	178.063	C10H10O3	[M-H]-	4-Methoxycinnamic acid	Phenolic acids	Phenolic acids	830-09-1	B	26729	34051	38265	36146	42566	34824	68144	72642	76838	73107	82066	84906	57120	59568	57709	--	--
192	mws2212	179.03	135.05	180.042	C9H8O4	[M-H]-	Caffeic acid	Phenolic acids	Phenolic acids	331-39-5	B	2481700	5284900	6398500	4705600	1760000	4813400	3365300	3032400	4103100	1965800	2417000	3273000	3438800	3622900	3658300	C01197	ko00940,ko01100,ko01110
193	mws1164	179.06	59.01	180.063	C6H12O6	[M-H]-	D-Fructose	Others	Saccharides and Alcohols	7660-25-5	A	19631000	21384000	20800000	24069000	24008000	23402000	25255000	17867000	25962000	17985000	20459000	22156000	23672000	24157000	22408000	C05003	--
194	mws4170	179.06	59.01	180.063	C6H12O6	[M-H]-	D-Glucose	Others	Saccharides and Alcohols	14431-43-7	A	19624000	21984000	21983000	24263000	23075000	26604000	24741000	19288000	26279000	18310000	21576000	22986000	25691000	22850000	22798000	C00031	ko00010,ko00030,ko00052,ko00500,ko00520,ko00901,ko01100,ko01110,ko02010
195	Hmln000297	179.05	59.01	180.063	C6H12O6	[M-H]-	Inositol	Others	Saccharides and Alcohols	87-89-8	A	17677000	19415000	20121000	21050000	21318000	22828000	21799000	17902000	25194000	19418000	21289000	21770000	22927000	21793000	20791000	C00137	ko00052,ko00053,ko00562,ko01100,ko01110,ko02010,ko04070
196	mws0663	181.07	124	180.065	C7H8N4O2	[M+H]+	1,7-Dimethylxanthine	Nucleotides and derivatives	Nucleotides and derivatives	611-59-6	A	40052	34995	32486	34819	27965	36892	43976	49180	41185	37672	45986	31097	50411	44516	41185	C13747	ko00232,ko01100,ko01110
197	mws0093	179.07	146	180.079	C10H12O3	[M-H]-	Coniferyl alcohol	Phenolic acids	Phenolic acids	458-35-5	B	13601	30824	27710	30802	30961	18313	2605	4221.8	6193	3647.2	3621.2	6723.8	13452	18348	14690	C00590	ko00940,ko00998,ko01100,ko01110
198	mws0250	182.08	136.1	181.074	C9H11NO3	[M+H]+	L-Tyrosine	Amino acids and derivatives	Amino acids and derivatives	60-18-4	A	4962400	3847700	4981200	5603900	6885500	6033600	2792300	3221300	3147600	4743500	4600100	4656200	4663300	4935400	4530500	C00082	ko00130,ko00261,ko00350,ko00360,ko00400,ko00460,ko00730,ko00940,ko00950,ko00965,ko00966,ko00970,ko00998,ko01100,ko01110,ko01210,ko01230
199	mws2591	182.04	80.05	181.145	C8H7NO4	[M+H]+	2,4-Dihydroxy-1,4-benzoxazin-3-one(DIBOA)	Alkaloids	Alkaloids	17359-54-5	B	91382	151380	98454	274440	28926	103950	530530	2776400	202920	649930	877220	92487	517140	498820	525640	C15770	ko00402,ko01110
200	mws1350	181.05	151	182.058	C9H10O4	[M-H]-	Syringaldehyde; 4-Hydroxy-3,5-Dimethoxybenzaldehyde	Phenolic acids	Phenolic acids	134-96-3	B	261370	214120	274900	242050	303160	260300	95437	110680	93782	110940	92921	80503	197970	185830	194000	--	--
201	mws0214	181.07	71	182.079	C6H14O6	[M-H]-	D-Sorbitol	Others	Saccharides and Alcohols	50-70-4	B	1084.4	134360	113350	907.69	147710	1086	103340	89708	110860	83188	91783	102960	132660	140160	131430	C00794	ko00051,ko00052,ko01100,ko02010
202	Lmtn002671	183.03	139.04	184.037	C8H8O5	[M-H]-	3,4-Dihydroxy-5-methoxybenzoic acid	Phenolic acids	Phenolic acids	3934-84-7	B	38327	31031	24324	34197	21820	28572	38816	43826	24727	31160	30479	35614	40115	34076	26829	C05616	--
203	Hmmp001310	188.07	118.07	187.063	C11H9NO2	[M+H]+	3-Indoleacrylic acid	Alkaloids	Alkaloids	1204-06-4	B	9599200	4719700	7160400	13142000	15524000	14066000	16605000	25583000	20735000	27334000	31195000	22442000	20293000	19205000	18670000	C21283	--
204	pme0137	187.07	125	188.08	C7H12N2O4	[M-H]-	N-Acetyl-L-Glutamine	Amino acids and derivatives	Amino acids and derivatives	2490-97-3	B	8782.7	36818	62216	18206	24342	40721	6228.1	34078	21288	8009.5	6631.5	3371.7	37892	35623	35838	--	--
205	pmn001380	187.1	169.09	188.105	C9H16O4	[M-H]-	Eucommiol	Others	Others	55930-44-4	A	957.34	1441000	2983.7	2032200	766.79	2258000	1966700	2404100	2145800	3157500	2767300	1536	2494600	2456500	2316700	C17878	--
206	mws0237	187.1	125	188.105	C9H16O4	[M-H]-	Azelaic acid	Organic acids	Organic acids	123-99-9	A	26077000	19696000	21133000	26003000	33889000	27742000	26570000	30029000	27027000	36813000	34201000	37466000	30877000	30370000	28909000	C08261	--
207	mws5041	189.12	86.1	188.116	C8H16N2O3	[M+H]+	L-Glycyl-L-isoleucine	Amino acids and derivatives	Amino acids and derivatives	19461-38-2	B	458460	604770	730130	487190	901020	706450	367410	289640	316880	471910	510290	584270	581300	580200	544620	--	--
208	pme0122	189.12	126	188.116	C8H16N2O3	[M+H]+	N6-Acetyl-L-lysine	Amino acids and derivatives	Amino acids and derivatives	692-04-6	B	1226300	1356500	1805200	1260600	964870	1275300	2540900	3870000	2369700	3577200	3713700	2197800	2321400	1889300	2405100	C02727	ko00310,ko01100
209	mws0736	189.12	86	188.116	C8H16N2O3	[M+H]+	N-Glycyl-L-leucine	Amino acids and derivatives	Amino acids and derivatives	869-19-2	B	601220	739810	902400	597930	1081300	800220	453770	353040	410130	581880	618890	639670	668760	669890	682090	C02155	--
210	pme3388	189.13	144	188.127	C7H16N4O2	[M+H]+	Homoarginine	Amino acids and derivatives	Amino acids and derivatives	156-86-5	B	96631	48432	83130	84086	88723	124730	106860	127470	127000	128610	101770	136070	121160	111500	121810	C01924	--
211	pme0075	188.06	128	189.064	C7H11NO5	[M-H]-	N-Acetyl-L-glutamic acid	Amino acids and derivatives	Amino acids and derivatives	1188-37-0	B	58048	51113	72849	55893	51924	45510	101520	192840	106900	138130	74245	73761	71241	71932	69065	C00624	ko00220,ko01100,ko01110,ko01210,ko01230
212	mws0193	190.12	127	189.111	C7H15N3O3	[M+H]+	L-Homocitrulline	Amino acids and derivatives	Amino acids and derivatives	1190-49-4	B	85620	71172	108580	75427	68098	93687	171200	304930	181440	255820	254180	109300	167940	140090	158930	C02427	--
213	pme0278	191.1	128	190.095	C7H14N2O4	[M+H]+	2,6-Diaminooimelic acid	Amino acids and derivatives	Amino acids and derivatives	583-93-7	B	20894	30357	59826	29270	37843	22838	30939	50234	24867	58949	37904	34144	44223	42367	38058	C00666	ko00300,ko01100,ko01110,ko01230
214	Zmyn000453	191.02	111.01	192.027	C6H8O7	[M-H]-	Isocitric Acid	Organic acids	Organic acids	320-77-4	B	8551400	5988600	6508100	6149300	11777000	7395800	7582300	6423400	6810800	6062500	5377700	4389600	3478200	6405400	6572500	C00311	ko00020,ko00630,ko01100,ko01110,ko01200,ko01210,ko01230
215	Cmpp003619	193.05	105.07	192.042	C10H8O4	[M+H]+	6,7-Dihydroxy-4-methylcoumarin	Lignans and Coumarins	Coumarins	529-84-0	B	50700	113210	62502	123510	84115	83956	34424	45626	26074	20232	32991	39159	57411	47738	87995	--	--
216	pme2993	193.05	133	192.042	C10H8O4	[M+H]+	Scopoletin (7-Hydroxy-5-methoxycoumarin)	Lignans and Coumarins	Coumarins	92-61-5	B	22977	26645	50792	33734	30756	58081	24241	18690	11819	13308	43635	26890	51156	37121	53137	C01752	ko00940,ko01110
217	mws0277	191.06	85	192.063	C7H12O6	[M-H]-	Quinic Acid	Organic acids	Organic acids	77-95-2	B	2107100	1622900	2031900	1806500	3191700	2117300	1372400	1660300	1060300	1921300	1619100	1274100	1448000	1624000	1908100	C00296	ko00400,ko01100
218	pme2743	194.08	91	193.074	C10H11NO3	[M+H]+	N-Phenylacetylglycine	Amino acids and derivatives	Amino acids and derivatives	500-98-1	B	88142	60940	236480	330050	49702	134550	538670	771470	230580	306760	632050	136570	427310	447800	406980	C05598	ko00360
219	pme0422	193.06	134	194.058	C10H10O4	[M-H]-	Isoferulic Acid	Phenolic acids	Phenolic acids	537-73-5	B	7911200	11641000	10349000	9413600	9934200	15816000	2441000	5201500	2302300	3473100	5107000	1919700	6850500	6901500	8136900	C10470	--
220	mws0014	193.05	134.01	194.058	C10H10O4	[M-H]-	Ferulic acid	Phenolic acids	Phenolic acids	537-98-4	B	14756000	18335000	18095000	13405000	18915000	20168000	5575900	7686100	5623400	4869300	6597400	4924100	10737000	12861000	12617000	C01494	ko00940,ko01100,ko01110
221	pme0534	195.05	74.9	196.058	C6H12O7	[M-H]-	Gluconic acid	Others	Saccharides and Alcohols	526-95-4	A	1667400	1403400	1729700	1413700	1581600	1251900	1902300	2583100	1342900	2895100	2551800	1583700	1616300	1750000	1627100	C00257	ko00030,ko01100,ko01110,ko01200
222	pme3827	198.08	152.2	197.069	C9H11NO4	[M+H]+	3,4-Dihydroxy-L-phenylalanine (L-Dopa)	Amino acids and derivatives	Amino acids and derivatives	59-92-7	B	24533	24732	27510	31825	30210	24264	33418	19183	34531	26080	13130	28498	28869	28849	24553	C00355	ko00350,ko00950,ko00965,ko01100,ko01110
223	pmb2497	197	153	198.053	C9H10O5	[M-H]-	4-Hydroxy-3-methoxymandelate	Phenolic acids	Phenolic acids	55-10-7	B	66638	84011	54255	46391	56133	37243	189600	140390	149560	127590	163040	154430	110350	113440	94012	C05584	ko00350,ko01100
224	Zmzn000079	199	78.96	200.009	C4H9O7P	[M-H]-	D-Erythrose-4-phosphate	Others	Saccharides and Alcohols	585-18-2	B	21089	16103	19202	29987	11541	21056	112620	155490	117460	175020	196020	162020	97179	109450	99475	C00279	ko00030,ko00400,ko00710,ko00750,ko00998,ko01100,ko01110,ko01200,ko01230
225	pmb2640	199.17	199.17	200.178	C12H24O2	[M-H]-	Dodecanoic acid (Lauric acid)	Lipids	Free fatty acids	143-07-7	A	804770	912390	868810	783940	1175900	832140	1517200	1739700	905900	1604500	1504800	1120200	1203000	1142600	1118700	C02679	ko00061,ko01100,ko01110
226	pmb0130	203.12	144	202.111	C12H14N2O	[M+H]+	Acetryptine	Alkaloids	Phenolamine	3551-18-6	B	44752	18841	27081	35153	55457	13238	24816	44900	22860	27633	15001	21176	33365	29021	31408	--	--
227	pme0266	201.11	139	202.121	C10H18O4	[M-H]-	Sebacate	Organic acids	Organic acids	111-20-6	A	17435	15254	15818	16134	27816	20153	17704	16205	18990	39929	33848	50119	28510	24256	26077	C08277	--
228	mws5037	203.14	86.1	202.132	C9H18N2O3	[M+H]+	L-Alanyl-L-leucine	Amino acids and derivatives	Amino acids and derivatives	3303-34-2	B	29911	31457	30785	26076	50649	30074	28499	41262	25507	30469	47082	28063	38127	33847	32327	--	--
229	mws0018	203.22	83	202.216	C10H26N4	[M+H]+	Spermine	Alkaloids	Phenolamine	71-44-3	B	19982000	19011000	19001000	20460000	17880000	19058000	17942000	16786000	17274000	17001000	17319000	15788000	20723000	18984000	19328000	C00750	ko00330,ko00410,ko00480,ko00770,ko01100
230	Zmbp002538	205.1	146.06	204.09	C11H12N2O2	[M+H]+	1-Methoxy-indole-3-acetamide	Alkaloids	Alkaloids	-	A	1177200	670160	995450	1639800	2150500	2049200	2586700	3698100	3041700	4045200	4696800	3472300	2815500	2591100	2484500	--	--
231	mws0282	203.08	116.05	204.09	C11H12N2O2	[M-H]-	L-Tryptophan	Amino acids and derivatives	Amino acids and derivatives	73-22-3	A	2417900	1368500	1993900	3337600	4455600	3345200	4596500	6359100	5489500	6675000	8430600	6149900	4931800	4688000	4598700	C00078	ko00260,ko00380,ko00400,ko00901,ko00966,ko00970,ko00998,ko01100,ko01110,ko01210,ko01230
232	Zmtn001464	204.03	160.04	205.038	C10H7NO4	[M-H]-	4,8-Dihydroxyquinoline-2-carboxylic acid	Organic acids	Organic acids	59-00-7	B	5187.5	416760	582030	444210	3079.1	477200	5216.5	6880.2	5650.8	4293.4	22677	5395.2	190400	199270	202020	C02470	ko00380
233	Lmrn003201	204.07	158.06	205.074	C11H11NO3	[M-H]-	Indole-3-lactic acid	Organic acids	Organic acids	1821-52-9	B	6688.5	10691	7558.1	7174.1	8575.8	10502	4607.4	5773	8901.1	3692.6	4967.5	5526	4040.3	5271.9	2448.1	C02043	--
234	pmb0818	206.1	147.5	205.074	C11H11NO3	[M+H]+	Methoxyindoleacetic acid	Alkaloids	Plumerane	3471-31-6	B	341640	188470	272670	442630	617950	502750	662560	916690	796540	1050600	1271600	886670	737780	709380	702930	C05660	ko00380
235	pmb1587	207.14	165.2	206.131	C13H18O2	[M+H]+	4-Hydroxy-3,5-diisopropylbenzaldehyde	Phenolic acids	Phenolic acids	10537-86-7	B	90747	84737	70004	78904	84701	78576	83972	80312	79322	85252	86107	93553	81420	85859	84908	--	--
236	Lmbn013410	205.16	189.13	206.167	C14H22O	[M-H]-	2,4-Di-Tert-Butylphenol	Phenolic acids	Phenolic acids	96-76-4	A	131630	163170	154090	159340	156370	133730	174630	166090	160090	174600	210060	139710	158750	149450	145620	--	--
237	mws1014	209.04	149.1	208.037	C10H8O5	[M+H]+	Fraxetin (7,8-Dihydroxy-6-methoxycoumarin)	Lignans and Coumarins	Coumarins	574-84-5	B	222020	250540	250930	194120	214120	187090	101830	91370	94057	126200	109340	143600	146950	171310	186990	C09265	--
238	mws1212	209.08	177.3	208.074	C11H12O4	[M+H]+	Methyl ferulate	Phenolic acids	Phenolic acids	2309-07-1	B	101430	101680	143530	144880	100230	145710	39231	48554	47157	48237	65931	41360	72006	79152	92274	--	--
239	Zmyn000108	209.03	85.03	210.038	C6H10O8	[M-H]-	D-Saccharic acid	Others	Saccharides and Alcohols	87-73-0	A	431990	388520	466670	278330	495680	391220	627650	987830	297090	426030	399990	279470	270750	565280	292500	C00818	ko00053,ko01100
240	mws0853	209.08	179	210.089	C11H14O4	[M-H]-	Sinapyl alcohol	Phenolic acids	Phenolic acids	537-33-7	B	8457.3	5463.7	10592	2605.4	14574	8894.5	9	9	9	2058.5	2121.2	2052	3646.8	6525.2	5175	C02325	ko00940,ko01100,ko01110
241	pme3437	213.08	154.1	212.068	C10H12O5	[M+H]+	Eudesmic acid (3,4,5-trimethoxybenzoic acid)	Phenolic acids	Phenolic acids	118-41-2	B	3912.7	5613.6	4199.3	4396.4	6415.8	5058.1	8931.6	11070	6878.6	13439	8223.6	8787.9	7905.4	6338	7157.5	--	--
242	pme2710	211.1	167	212.141	C12H20O3	[M-H]-	Dihydrojasmonic acid	Organic acids	Organic acids	3572-64-3	B	256310	206280	206440	216310	191450	188390	9	9	9	9	9	9	95697	107230	104410	--	--
243	pmb0128	213.3	81	212.178	C13H24O2	[M+H]+	δ-Tridecalactone	Lipids	Glycerol ester	7370-92-5	A	147110	257730	138960	131800	139120	163840	205920	176690	82537	265110	335030	107040	192300	182850	177990	--	--
244	pmb2507	213.1	97	214.024	C5H11O7P	[M-H]-	2-Deoxyribose-1-phosphate	Nucleotides and derivatives	Nucleotides and derivatives	17210-42-3	B	111860	5785.2	86088	90918	132610	15899	171780	390830	7561.8	373220	290140	102570	157540	149010	148960	C00672	ko00030,ko00240,ko01100
245	mws0863	213.02	97	214.024	C5H11O7P	[M-H]-	2-Deoxyribose-5'-phosphate	Nucleotides and derivatives	Nucleotides and derivatives	102916-66-5	B	1087.9	395.66	691.41	17118	13286	1179.9	10433	17548	3008.8	15817	14059	2421.4	13860	14176	12148	C00673	ko00030,ko01100
246	pme0170	217.13	158	216.122	C8H16N4O3	[M+H]+	N-Acetyl-L-Arginine	Amino acids and derivatives	Amino acids and derivatives	155-84-0	B	726420	598400	814020	698170	856480	666640	2247800	2101100	2268600	1888200	2044400	2214300	1502800	1351400	1470900	--	--
247	mws0677	219.11	160	218.106	C12H14N2O2	[M+H]+	N-Acetyl-5-hydroxytryptamine	Alkaloids	Alkaloids	1210-83-9	B	88845	89521	51857	52499	81534	65712	74159	93692	83401	110570	109610	99814	94344	82450	78447	C00978	ko00380,ko01100
248	Lmrj001698	219.13	60.04	218.127	C9H18N2O4	[M+H]+	L-Seryl-L-Isoleucine	Amino acids and derivatives	Amino acids and derivatives	91086-51-0	A	389490	617170	531940	326710	775570	488500	377650	257970	421140	414400	455050	664450	461390	481300	491340	--	--
249	mws1337	220.12	202.1	219.111	C9H17NO5	[M+H]+	D-Pantothenic Acid	Others	Vitamin	79-83-4	A	2774300	2423700	2969000	3142400	2457100	2548100	2597200	2382100	2553800	2013000	1972100	2280400	2581000	2480800	2650800	C00864	ko00410,ko00770,ko01100,ko01110
250	pme2063	220.25	136.1	219.112	C10H13N5O	[M+H]+	Cis-Zeatin	Alkaloids	Alkaloids	32771-64-5	A	37301	33749	45097	19389	50340	25351	283800	199220	263460	320780	134490	264850	145310	139920	164340	C15545	ko00908,ko01100,ko01110
251	pme2062	220.25	136.1	219.112	C10H13N5O	[M+H]+	Trans-Zeatin	Alkaloids	Alkaloids	1637-39-4	A	37485	24025	29014	26033	54542	38278	268460	173240	200680	261080	111010	350290	138130	144700	150860	C00371	ko00908,ko01100,ko01110,ko04075
252	pme1228	221.09	204	220.085	C11H12N2O3	[M+H]+	5-Hydroxy-L-tryptophan	Amino acids and derivatives	Amino acids and derivatives	56-69-9	B	30047	19679	17406	27182	21814	31143	9245.5	12901	6395.7	13208	18692	11583	15033	17300	22063	C00643	ko00380,ko01100
253	Hmyp002656	222.08	130.06	221.068	C11H11NO4	[M+H]+	Methyl dioxindole-3-acetate	Others	Others	57061-18-4	A	792270	739510	840860	968290	890870	1157800	1434000	1881600	1780500	1739000	2022600	1365900	1153100	1147900	1374900	--	--
254	mws5042	223.11	120.09	222.1	C11H14N2O3	[M+H]+	L-Glycyl-L-phenylalanine	Amino acids and derivatives	Amino acids and derivatives	721-66-4	A	195240	231530	344920	255230	448690	319990	276400	223870	209560	330550	556520	371730	318400	334600	338690	--	--
255	Hmcp003852	223.21	207.03	222.198	C15H26O	[M+H]+	Elemol	Terpenoids	Sesquiterpenoids	639-99-6	B	632810	584150	562730	596710	615360	578070	506370	512460	473630	533160	548450	550140	1531800	1278500	1173200	--	--
256	HJAP044	225.11	167.06	224.105	C12H16O4	[M+H]+	1-(2,4,5-Trimethoxyphenyl)propan-1-one	Phenolic acids	Phenolic acids	3904-18-5	B	403120	495690	544360	497870	520430	475720	1038700	1039800	1091000	1136500	1136200	857390	825700	776310	800950	--	--
257	Lmyp003951	227.09	181.09	226.084	C11H14O5	[M+H]+	3-Hydroxy-1-(4-hydroxy-3,5-dimethoxyphenyl)propan-1-one	Phenolic acids	Phenolic acids	-	B	268330	244410	272980	223570	473180	296130	393960	312580	346380	495890	473030	412840	323200	381490	345960	--	--
258	Cmsp002787	227.09	181.05	226.084	C11H14O5	[M+H]+	3,4'-Dihydroxy-3',5'-dimethoxypropiophenone	Phenolic acids	Phenolic acids	136196-47-9	A	61920	28425	77767	130720	37623	101010	222730	335210	88860	156660	250640	85362	141790	116730	132990	--	--
259	pmn001684	225.11	147.08	226.121	C12H18O4	[M-H]-	Tuberonic Acid	Organic acids	Organic acids	124649-26-9	B	32160	36433	39292	35467	40366	30472	12306	21094	19684	24102	22091	25711	37300	20171	20927	--	--
260	pmb2643	225.19	207	226.193	C14H26O2	[M-H]-	Myristoleic acid	Lipids	Free fatty acids	544-64-9	A	3129.2	140.42	1674.5	4952.4	3232.7	4491.2	235.44	435.5	177.13	3518.1	1586	1151.8	3098.5	2645.3	2793.1	C08322	--
261	pme1194	228.1	112	227.091	C9H13N3O4	[M+H]+	2'-Deoxycytidine	Nucleotides and derivatives	Nucleotides and derivatives	951-77-9	A	683930	2260200	413360	253510	385940	294140	151410	134520	193700	240780	240250	338180	465300	488530	457930	C00881	ko00240,ko01100,ko02010
262	mws0119	227.2	227.2	228.209	C14H28O2	[M-H]-	Myristic Acid	Lipids	Free fatty acids	544-63-8	A	22729000	17861000	19343000	23787000	24422000	20528000	24159000	26534000	19268000	26496000	25068000	20273000	24281000	24671000	26854000	C06424	ko00061,ko01100
263	Lmhp001461	229.15	70.07	229.154	C11H20N2O3	[M+H]+	L-Prolyl-L-Leucine	Amino acids and derivatives	Amino acids and derivatives	52899-07-7	B	419480	526010	553120	417980	659850	465380	2903300	2685300	3277600	2843000	3088500	3817700	2123300	2010600	1940500	--	--
264	mws0474	229.14	211	230.152	C12H22O4	[M-H]-	Dodecanedioic aicd	Organic acids	Organic acids	693-23-2	A	13850	15623	12579	10936	11988	6625.7	17531	17854	21102	17250	13855	18621	15692	13714	14551	C02678	--
265	Lmhp001670	231.16	72.08	231.17	C11H22N2O3	[M+H]+	L-Valyl-L-Leucine	Amino acids and derivatives	Amino acids and derivatives	3989-97-7	B	1261300	1747900	1789300	1164500	3080700	1773400	1149000	853970	1055100	1575900	1976800	2248400	1752700	1689600	1772300	--	--
266	pmb0962	235.1	118.3	234.158	C10H22N2O4	[M+H]+	L-Lysine-Butanoic Acid	Amino acids and derivatives	Amino acids and derivatives	80407-71-2	B	1607500	1160900	1030800	1484800	2059800	1111700	117240	272320	210820	700450	476080	473560	796430	731290	672780	--	--
267	mws4176	237.12	120.09	236.116	C12H16N2O3	[M+H]+	L-Alanyl-L-Phenylalanine	Amino acids and derivatives	Amino acids and derivatives	3061-90-3	A	154880	226540	186610	116350	287450	146980	60510	46023	74723	102930	107820	186850	141130	147700	140810	--	--
268	mws0221	241.03	152	240.024	C6H12N2O4S2	[M+H]+	L-Cystine	Amino acids and derivatives	Amino acids and derivatives	56-89-3	B	44717	57819	53242	52776	37138	60637	38204	32045	39773	27360	24024	38197	38165	49550	34355	C00491	ko00270,ko01100,ko02010
269	pme2827	239	223	240.245	C16H32O	[M-H]-	Palmitaldehyde	Lipids	Free fatty acids	629-80-1	A	3115800	3265900	3022600	2979100	2933500	3057900	2584000	2630600	2464100	2624800	2920000	2897700	4981700	4603800	4243200	C00517	ko00071
270	pme0264	243.1	127	242.09	C10H14N2O5	[M+H]+	Thymidine	Nucleotides and derivatives	Nucleotides and derivatives	50-89-5	A	845520	2606300	920420	412800	489410	397330	245780	244770	282510	407700	368380	459070	649930	730330	692340	C00214	ko00240,ko01100
271	pme3732	244.09	112	243.086	C9H13N3O5	[M+H]+	Cytidine	Nucleotides and derivatives	Nucleotides and derivatives	65-46-3	A	8607900	9381100	8551700	6257300	8565700	6192800	8085200	8104400	8636100	9983300	7496300	8141900	8948200	8084700	8056300	C00475	ko00240,ko01100,ko02010
272	ML10180524	244.09	112.05	243.086	C9H13N3O5	[M+H]+	Cytarabine	Nucleotides and derivatives	Nucleotides and derivatives	147-94-4	A	2664800	2623200	3223800	2368300	2412600	1915500	2018300	2048300	2982300	2591100	2086400	2101800	2696600	2052900	2122800	C02961	--
273	mws0248	243.06	110	244.07	C9H12N2O6	[M-H]-	Uridine	Nucleotides and derivatives	Nucleotides and derivatives	58-96-8	A	1208200	966660	1027000	937830	824680	731420	1591900	2714000	1853500	2239600	2001600	1439200	1703000	1083200	1237500	C00299	ko00240,ko01100,ko02010
274	Lmhp002031	245.18	86.1	245.186	C12H24N2O3	[M+H]+	L-Leucyl-L-Leucine	Amino acids and derivatives	Amino acids and derivatives	3303-31-9	B	882280	1535100	1069900	788650	1889300	1046000	598270	475290	687590	988500	965960	1401700	1174200	1052600	1070200	--	--
275	pmb2591	245.09	203.2	246.1	C13H14N2O3	[M-H]-	N-Acetyl-L-Tryptophan	Amino acids and derivatives	Amino acids and derivatives	1218-34-4	B	109200	1588.2	145140	105340	150350	94075	4163.2	2615.8	47480	26172	793.25	31524	107190	83754	55610	--	--
276	Lmrj002087	247.13	86.09	246.121	C10H18N2O5	[M+H]+	L-Isoleucyl-L-Aspartate	Amino acids and derivatives	Amino acids and derivatives	-	B	173390	219480	188050	163020	270500	186500	136230	131070	184050	204740	219950	279790	186390	200820	211010	--	--
277	pme3961	252.11	136	251.102	C10H13N5O3	[M+H]+	2'-Deoxyadenosine	Nucleotides and derivatives	Nucleotides and derivatives	958-09-8	A	14490000	33019000	12165000	4912100	6455900	4218100	1400000	934700	1733000	1337900	2037800	2356500	7936600	7599300	8041200	C00559	ko00230,ko01100,ko02010
278	Hmbp003234	255.09	163.03	254.079	C12H14O6	[M+H]+	1-O-Caffeoylglycerol	Lipids	Glycerol ester	-	A	26051	49300	46972	20413	48662	39405	18696	9	13839	19784	18606	39443	41130	25506	33210	--	--
279	mws0361	253.22	235.19	254.225	C16H30O2	[M-H]-	Palmitoleic Acid	Lipids	Free fatty acids	373-49-9	A	346.37	29776	26725	75174	40216	46991	52332	58292	50633	77764	78806	71653	60280	61870	66319	C08362	ko00061
280	Lmcn009122	253.22	235.21	254.225	C16H30O2	[M-H]-	(7Z)-Hexadecenoic acid	Lipids	Free fatty acids	2416-19-5	A	33893	25887	23499	59020	36065	41444	50037	14451	53776	72988	72662	69669	52782	58082	61761	--	--
281	pma3101	256.2	124.1	256.082	C11H14NO6+	[M+H]+	Nicotinate D-ribonucleoside	Others	Vitamin	17720-18-2	B	3055000	2738000	3442500	3347300	4331400	3695500	3553000	4326800	2772400	4466300	6319400	2801000	4007400	4037100	4070200	C05841	ko00760,ko01100
282	mws1488	255.23	237.22	256.24	C16H32O2	[M-H]-	Palmitic acid	Lipids	Free fatty acids	57-10-3	A	13346	12313	10928	12737	11673	15167	9903.6	9346.9	12359	13017	14246	13362	12819	17007	15148	C00249	ko00061,ko00062,ko00071,ko00073,ko01040,ko01100,ko01212
283	mws0120	258.11	104.11	257.103	C8H20NO6P	[M+H]+	Choline Alfoscerate	Lipids	PC	28319-77-9	A	18962	11454	27532	28712	8128	22903	2591700	4209000	2716000	2905600	3270900	1652800	1155600	1008700	877790	C00670	ko00564,ko00565
284	Zmyn000110	258.04	78.96	259.046	C6H14NO8P	[M-H]-	D-Glucosamine 1-phosphate	Others	Saccharides and Alcohols	2152-75-2	A	18450	24816	15927	34726	12034	20085	132210	301140	195240	221220	228100	197460	117720	116000	132410	C06156	ko00520,ko01100
285	mws0866	259.02	97	260.03	C6H13O9P	[M-H]-	D-Glucose 6-phosphate	Others	Saccharides and Alcohols	56-73-5	A	1313300	1820000	1885100	2317400	1648100	1975600	3654300	4378400	5692800	5791300	5147900	5363800	3545100	3023700	3380300	C00092	ko00500,ko00562,ko00998,ko01100,ko01110
286	pme3313	259	97	260.03	C6H13O9P	[M-H]-	D-Fructose 6-phosphate	Others	Saccharides and Alcohols	643-13-0	A	110830	117890	131420	120880	181630	197720	920000	2815300	532660	152200	1163300	568040	516510	416760	400170	C00085	ko00052,ko00500,ko00710,ko01100,ko01110,ko01200
287	mws1090	259.02	97	260.03	C6H13O9P	[M-H]-	Glucose-1-phosphate	Others	Saccharides and Alcohols	59-56-3	A	1332300	1894900	2019500	2546600	1755600	2059000	3522500	4082700	3562000	5139800	8850200	3878000	3446300	4770600	3125900	C00103	ko00010,ko00040,ko00052,ko00500,ko00520,ko00523,ko00561,ko01100,ko01110
288	Zmpn000095	261.04	78.96	262.045	C6H15O9P	[M-H]-	Sorbitol-6-phosphate	Others	Saccharides and Alcohols	20479-58-7	B	23094	34623	29748	28077	26205	24517	41594	47997	78281	56092	54138	38641	43157	85737	36491	C01096	ko00051,ko01100
289	Lmhp001732	263.13	70.07	263.139	C14H18N2O3	[M+H]+	L-Prolyl-L-Phenylalanine	Amino acids and derivatives	Amino acids and derivatives	13589-02-1	B	62511	65917	58932	63931	66229	55782	80505	83254	100310	109740	80877	107540	95555	86359	94255	--	--
290	mws0715	263.1	145	264.111	C13H16N2O4	[M-H]-	Phenylacetyl-L-glutamine	Amino acids and derivatives	Amino acids and derivatives	28047-15-6	B	21686	10524	7952	28354	17734	7467.1	17652	15883	6036	11505	8585.8	6395.4	17662	18094	21013	C04148	ko00360
291	Lmhp002001	265.15	72.08	264.147	C14H20N2O3	[M+H]+	L-Valyl-L-Phenylalanine	Amino acids and derivatives	Amino acids and derivatives	3918-92-1	B	606130	878990	790880	663730	1095800	764540	389700	303490	370430	654490	752310	843830	766490	734250	708720	--	--
292	Hmsn000210	133.01	115.01	266.224	C17H30O2	[M-H]-	Methyl 7,10-hexadecadienoate	Lipids	Free fatty acids	-	A	6128900	5205100	5206400	5375000	6091200	5824900	2475500	3281800	3012000	3073000	1997500	2577700	4912600	4810600	4868800	--	--
293	pme1184	268.1	152	267.097	C10H13N5O4	[M+H]+	2'-Deoxyguanosine	Nucleotides and derivatives	Nucleotides and derivatives	961-07-9	A	5578900	18397000	4504800	2094800	2626700	2003900	921210	948110	937140	1719900	1676500	2105300	3778700	3935200	3729300	C00330	ko00230,ko01100,ko02010
294	pme0230	268.1	136.06	267.097	C10H13N5O4	[M+H]+	Adenosine	Nucleotides and derivatives	Nucleotides and derivatives	58-61-7	A	7669400	9065300	7724400	6667200	6578900	7387000	1300800	1440300	1508300	851010	1370200	692260	4060000	4466500	4734600	C00212	ko00230,ko01100,ko02010
295	pme2890	269.06	136	268.055	C8H16N2O4S2	[M+H]+	L-Homocystine	Amino acids and derivatives	Amino acids and derivatives	626-72-2	B	19447	34824	23530	13939	44566	18584	25660	13228	16569	16895	25407	31582	27571	34712	26947	C01817	ko00270
296	mws1060	267.07	135	268.081	C10H12N4O5	[M-H]-	9-(Arabinosyl)hypoxanthine	Nucleotides and derivatives	Nucleotides and derivatives	7013-16-3	B	1021400	1307200	1600800	283790	396140	201020	419930	705430	635310	428400	469330	282360	708070	639950	623180	--	--
297	pmp000087	269.1	177.05	268.095	C13H16O6	[M+H]+	2-Feruloyl-sn-glycerol	Phenolic acids	Phenolic acids	-	B	39514	58251	47002	33115	64430	45477	10429	10117	18272	17493	10131	17153	30508	24670	26806	--	--
298	mws0383	267.23	267.23	268.24	C17H32O2	[M-H]-	10-Heptadecenoic Acid	Lipids	Free fatty acids	29743-97-3	A	432070	427100	453200	772460	560240	692690	4688	705720	837980	866620	949460	875050	655720	701420	736500	--	--
299	pme0376	271.06	151	272.068	C15H12O5	[M-H]-	Naringenin (5,7,4'-Trihydroxyflavanone)	Flavonoids	Dihydroflavone	480-41-1	B	195140	145200	117140	78944	210120	89366	543.25	299.03	106680	80238	794.97	571.08	132040	112520	109640	C00509	ko00941,ko00943,ko01100,ko01110
300	pme2960	273.08	153	272.068	C15H12O5	[M+H]+	Naringenin chalcone	Flavonoids	Chalcones	73692-50-9	B	26691	9	4968.1	2838.8	23647	3180.7	9	9	9	9	9	9	6418.1	6059.4	6183	C06561	ko00941,ko01100,ko01110
301	pme3472	271.09	107.6	272.09	C12H16O7	[M-H]-	Arbutin	Phenolic acids	Phenolic acids	497-76-7	B	45080	59627	52180	70992	65800	58193	113950	123670	89786	111970	114340	88398	100480	81109	82785	C06186	ko00010
302	Lmmn003323	271.23	225.22	272.235	C16H32O3	[M-H]-	2-Hydroxyhexadecanoic acid	Organic acids	Organic acids	764-67-0	A	506910	1022200	431590	542970	570310	342900	491540	621170	319820	1185900	916860	1046900	694390	679650	690130	--	--
303	pmp001264	274.27	256.27	273.267	C16H35NO2	[M+H]+	Hexadecylsphingosine	Lipids	Sphingolipids	-	A	4604100	2584000	2270800	2813500	4205800	2373100	1579900	1595000	1630100	1899200	2001300	1729700	2273000	2478300	2544900	--	--
304	pme1201	273.08	167	274.084	C15H14O5	[M-H]-	Phloretin	Flavonoids	Chalcones	60-82-2	B	212010	42733	14514	385200	6879.4	2324.4	1022.4	795.32	491.16	2251.4	16498	104860	79129	70934	65476	C00774	ko00941,ko01110
305	Lmtp005493	275.13	135.08	274.121	C16H18O4	[M+H]+	4,4'-Dihydroxy-3,5-dimethoxybibenzyl	Phenolic acids	Phenolic acids	39499-96-2	B	36829	54553	35784	43733	25153	36203	86353	83995	69625	126790	155250	136320	89180	84473	80144	C10256	--
306	pmb1574	277.2	93	276.2	C18H28O2	[M+H]+	9,12-Octadecadien-6-Ynoic Acid	Lipids	Glycerol ester	61481-29-6	A	843070	720020	876050	1025600	693780	1104000	1761100	1702200	1900300	1823000	1872200	1611200	1158100	1380500	1756000	--	--
307	Lmlp012720	279.16	149.02	278.152	C16H22O4	[M+H]+	Dibutyl phthalate	Phenolic acids	Phenolic acids	84-74-2	A	33621000	32987000	35286000	23305000	23271000	22885000	20009000	20781000	22966000	17211000	17444000	20921000	24849000	25045000	24942000	C14214	--
308	Lmxp011770	279.16	149.02	278.152	C16H22O4	[M+H]+	Diisobutyl phthalate*	Phenolic acids	Phenolic acids	84-69-5	A	33944000	33336000	35021000	23697000	23932000	23478000	20086000	20632000	22810000	17610000	17526000	21526000	24850000	25520000	25171000	C15205	--
309	mws5035	279.17	120.08	278.163	C15H22N2O3	[M+H]+	L-Leucyl-L-phenylalanine	Amino acids and derivatives	Amino acids and derivatives	56217-82-4	A	1078900	1525200	1290500	833530	2162000	1360500	505300	410460	460680	784920	1103800	1377300	1148200	1132300	1180400	--	--
310	mws0366	277.22	277.22	278.225	C18H30O2	[M-H]-	γ-Linolenic Acid	Lipids	Free fatty acids	506-26-3	A	303420	320190	330280	390220	312790	380370	442800	446400	389270	471400	461700	455880	400380	419210	385350	C06426	ko00591,ko01040,ko01100
311	mws0367	277.22	277.22	278.225	C18H30O2	[M-H]-	α-Linolenic Acid	Lipids	Free fatty acids	463-40-1	A	287620	301350	303940	352830	285260	320050	379530	382400	349970	381550	393070	429470	374130	384280	365880	C06427	ko00592,ko01040,ko01100,ko01110
312	pmb1650	279.2	149.4	278.225	C18H30O2	[M+H]+	Octadeca-11E,13E,15Z-trienoic acid	Lipids	Free fatty acids	25575-00-2	A	13147000	12889000	13680000	8682100	9290600	8914400	7405700	7917000	8523800	6636100	6455700	8146500	9349100	9453100	9657400	--	--
313	pmb0889	279.23	95.1	278.225	C18H30O2	[M+H]+	Punicic acid (9Z,11E,13Z-octadecatrienoic acid)	Lipids	Free fatty acids	544-72-9	A	18002000	16539000	17593000	16801000	13099000	12119000	44344000	43596000	50508000	35099000	31037000	32888000	32326000	31393000	30540000	C08364	--
314	mws0629	281.11	166	280.106	C13H16N2O5	[M+H]+	L-Aspartyl-L-Phenylalanine	Amino acids and derivatives	Amino acids and derivatives	13433-09-5	B	150580	39202	44516	59351	238220	80454	37275	19540	31168	62561	54507	60608	81850	55001	73458	--	--
315	mws1491	279.23	279.23	280.24	C18H32O2	[M-H]-	Linoleic acid	Lipids	Free fatty acids	60-33-3	A	27978000	20201	29402000	98567	19053	20562	35600000	31888000	38610000	30924000	56345	36004000	30048000	34074000	33478000	C01595	ko00591,ko01040,ko01100
316	Hmhp001812	282.12	136.06	281.112	C11H15N5O4	[M+H]+	2'-O-Methyladenosine	Nucleotides and derivatives	Nucleotides and derivatives	2140-79-6	A	297560	216970	662800	158480	104100	82786	175220	185280	133960	263420	214980	115720	219370	216810	232820	--	--
317	YC512118	282.28	247.24	281.272	C18H35NO	[M+H]+	Oleamide (9-Octadecenamide)	Lipids	Free fatty acids	301-02-0	A	1865600	818090	1092000	1275800	1238200	1188400	788170	767320	1062400	1002700	933820	1147600	1310300	1298500	1267000	C19670	--
318	mws2623	281.25	281.25	282.256	C18H34O2	[M-H]-	11-Octadecanoic acid(Vaccenic acid)	Lipids	Free fatty acids	506-17-2	A	1894500	1206600	1284300	1626700	1279700	1845.9	2264500	1774800	2456500	2142300	2230700	2492400	1773100	1979700	2102300	C21944	--
319	pme1178	284.1	152	283.092	C10H13N5O5	[M+H]+	Guanosine	Nucleotides and derivatives	Nucleotides and derivatives	118-00-3	A	12341000	15640000	13399000	11716000	11286000	12253000	16712000	19435000	21089000	24080000	23528000	19755000	18083000	16963000	18569000	C00387	ko00230,ko01100,ko02010
320	pme3350	284.1	168	283.092	C10H13N5O5	[M+H]+	8-Hydroxy-2-deoxyguanosine	Nucleotides and derivatives	Nucleotides and derivatives	88847-89-6	A	21973	7921.7	12107	8053	6795.2	4878.2	9	4280.1	9	7193	4377.2	9	9301.5	10364	8497	--	--
321	Hmjp005556	284.13	147.05	283.119	C17H17NO3	[M+H]+	(2E)-3-(4-Hydroxyphenyl)-N-[2-(4-hydroxyphenyl)ethyl]-2-propenamide	Alkaloids	Alkaloids	-	A	93639	35774	81336	269440	1335700	72939	229520	146130	74694	483130	152070	77382	258330	266560	255880	--	--
322	Hmqp002567	284.13	147.04	283.12	C17H17NO3	[M+H]+	P-Hydroxycinnamic acid p-hydroxyphenethylamine	Others	Others	-	A	28663000	12336000	36023000	25263000	50436000	5325100	6113500	9877500	1120300	14557000	5389000	1587300	20342000	20147000	19450000	--	--
323	pmp001252	284.13	147.04	283.121	C17H17NO3	[M+H]+	p-Coumaroyltyramine	Alkaloids	Phenolamine	36417-86-4	A	27806000	12230000	35863000	25408000	50176000	5567400	6188700	9778600	1115800	14310000	5227800	1559800	20910000	20322000	20329000	--	--
324	mws0668	283.07	151	284.076	C10H12N4O6	[M-H]-	Xanthosine	Nucleotides and derivatives	Nucleotides and derivatives	146-80-5	A	516600	640470	662970	224610	204780	266930	299910	307160	462980	155200	179720	168660	394740	315620	292230	C01762	ko00230,ko00232,ko01100,ko01110,ko02010
325	Zmyn005026	283.26	283.26	284.272	C18H36O2	[M-H]-	16-Methylheptadecanoic acid	Lipids	Free fatty acids	2724-58-5	A	490700	324970	300440	213610	354290	24340	289120	386240	348100	275340	498860	365860	16909	14334	16805	C20356	--
326	mws1068	285.04	151	286.048	C15H10O6	[M-H]-	Kaempferol (3,5,7,4'-Tetrahydroxyflavone)	Flavonoids	Flavonols	520-18-3	A	7623.2	20549	3116.3	2111.7	12875	3432.9	19697	3193.6	31212	18097	16635	99383	24878	24997	24562	C05903	ko00941,ko00944,ko01100,ko01110
327	mws1521	285.1	121.03	286.105	C13H18O7	[M-H]-	Salicin	Phenolic acids	Phenolic acids	138-52-3	B	10172	9606.6	7663.5	9717.5	9013.8	7739.4	14135	13479	14368	10515	20386	12946	13834	14050	12482	C01451	ko00010
328	pmp000727	288.13	177.05	287.127	C15H17N3O3	[M+H]+	Feruloylhistamine	Alkaloids	Phenolamine	94848-18-7	B	229630	78238	148110	137860	89248	86227	33648	64532	18319	58097	31341	16093	87181	63712	74209	--	--
329	mws1094	287.06	259	288.063	C15H12O6	[M-H]-	Aromadendrin (Dihydrokaempferol)	Flavonoids	Dihydroflavonol	480-20-6	B	76641	7420.7	69338	19155	124520	5627.9	8582.7	4086.6	10976	6976.7	9396.1	13160	29177	32799	27773	C00974	ko00941,ko01100,ko01110
330	mws0064	287.06	135	288.063	C15H12O6	[M-H]-	Eriodictyol (5,7,3',4'-Tetrahydroxyflavanone)	Flavonoids	Dihydroflavone	552-58-9	B	130580	163290	114910	95057	190820	95521	32274	17161	47242	29675	32897	80730	92104	84629	75564	C05631	ko00941,ko01100,ko01110
331	pmn001686	287.22	241.22	288.23	C16H32O4	[M-H]-	10,16-Dihydroxypalmitic acid	Lipids	Free fatty acids	3233-90-7	A	8492.5	5375.6	10738	9299.9	11615	8362	6380	7758.6	6563.3	6640.2	7539.1	5556.1	8824.1	8807.1	8881.5	C08285	ko00073
332	pmb2657	289.1	97.1	290.123	C10H18N4O6	[M-H]-	Argininosuccinic acid	Organic acids	Organic acids	2387-71-5	B	107440	149560	68813	141530	143660	76773	116910	117500	109470	181980	177700	126460	116490	105080	104000	C03406	ko00220,ko00250,ko01100,ko01110,ko01230
333	pmb0885	291	190.9	290.188	C18H26O3	[M+H]+	4-Oxo-9Z,11Z,13E,15E-Octadecatetraenoic Acid	Lipids	Free fatty acids	-	A	186830	154960	151690	133690	159650	140270	168120	165150	171900	133520	141350	145390	167510	152430	160000	--	--
334	mws2120	291.01	247	292.022	C13H8O8	[M-H]-	Brevifolin carboxylic acid	Phenolic acids	Phenolic acids	18490-95-4	B	9137.9	6811	15432	15676	6453.8	13298	9888.3	12471	10206	12980	11215	21746	15887	20245	12989	--	--
335	Hmjp003400	293.12	107.04	292.11	C19H16O3	[M+H]+	1,7-Bis-(4-hydroxyphenyl)-2,4,6-heptatrienone	Phenolic acids	Phenolic acids	-	B	549970	430660	398540	349490	320880	307470	753220	777640	751810	730750	682060	653020	614680	584390	627650	--	--
336	pmb2786	293.21	235.17	294.219	C18H30O3	[M-H]-	9-Hydroxy-10,12,15-octadecatrienoic acid	Lipids	Free fatty acids	89886-42-0	A	648.8	433540	508.46	428230	271.87	375880	1372500	1215100	1692.7	1415600	1609100	1539200	1132300	1009000	935170	C16326	ko00592
337	pmb2787	293.21	275.1	294.219	C18H30O3	[M-H]-	9-Oxo-10E,12Z-octadecadienoic acid	Lipids	Free fatty acids	54232-59-6	A	537030	581320	411970	566480	533050	584900	1644100	1494900	1478400	1994200	2142100	2264900	1230500	1294300	1274300	C14766	ko00591
338	pmb2792	293.21	193.1	294.219	C18H30O3	[M-H]-	13-Hydroxy-6,9,11-octadecatrienoic acid	Lipids	Free fatty acids	74784-20-6	A	32189	41732	22721	20101	25461	20605	20354	17537	14232	16878	19007	15971	30350	27500	26301	--	--
339	Lmbn005443	293.21	235.17	294.219	C18H30O3	[M-H]-	13-KODE; (9Z,11E)-13-Oxooctadeca-9,11-dienoic acid	Lipids	Free fatty acids	54739-30-9	A	336.3	489770	379770	481250	406910	417630	1433900	1295900	1312900	1515600	528.55	1646000	1198900	1102300	1011700	C14765	ko00591
340	Zmpn003368	293.21	195.14	294.219	C18H30O3	[M-H]-	13S-Hydroxy-9Z,11E,15Z-octadecatrienoic acid	Lipids	Free fatty acids	87984-82-5	A	12803000	12337000	13126000	9834500	8150500	8772500	27285000	26484000	33447000	16939000	14076000	13734000	20699000	18743000	17502000	C16316	ko00592
341	Lmcn009539	293.25	293.25	294.256	C19H34O2	[M-H]-	E,E,Z-1,3,12-Nonadecatriene-5,14-diol	Lipids	Free fatty acids	-	A	3081400	1116700	2492500	1476100	1536900	567630	1471700	1171900	1798900	635780	1647800	545300	1980700	1267700	1202500	--	--
342	Lmqp000329	296.07	104.11	295.056	C8H14N3O7P	[M+H]+	5-Aminoimidazole ribonucleotide	Nucleotides and derivatives	Nucleotides and derivatives	25635-88-5	A	51894	29712	56478	67039	40883	57702	1817000	2159000	2266500	1580200	1782500	1496200	1064400	1017600	1060700	--	--
343	pmn001687	295.05	163.04	296.053	C13H12O8	[M-H]-	Cis-Coutaric acid	Phenolic acids	Phenolic acids	67920-37-0	B	29157	24451	25564	31916	17910	41194	40613	64120	26643	46481	48712	31342	59331	45967	48282	--	--
344	Hmqp005455	297.24	81.07	296.234	C18H32O3	[M+H]+	15(R)-Hydroxylinoleic Acid	Lipids	Free fatty acids	177931-23-6	A	336630	440310	387100	396080	432060	388670	909190	808200	945320	1036800	1040900	1138800	705000	721060	727780	--	--
345	Hmqp005411	297.24	81.07	296.234	C18H32O3	[M+H]+	9-Oxo-12Z-Octadecenoic acid	Lipids	Free fatty acids	112543-32-5	A	367850	446780	363850	397070	430880	340020	890750	804270	945830	1007200	1041900	1138800	681190	708060	693360	--	--
346	Rfmb091	295.23	195.14	296.235	C18H32O3	[M-H]-	9S-Hydroxy-10E,12Z-octadecadienoic acid	Lipids	Free fatty acids	15514-85-9	A	7653300	7642500	8055800	6420300	4907500	4182200	30770000	30115000	37005000	18858000	14521000	15620000	17899000	17218000	17119000	C14767	ko00591
347	Lmbn005662	295.23	171.1	296.235	C18H32O3	[M-H]-	9(10)-EpOME;(9R,10S)-(12Z)-9,10-Epoxyoctadecenoic acid	Lipids	Free fatty acids	16833-56-0	A	624290	747530	591680	607790	525.98	538340	1394100	1274500	1429500	1499000	1564600	1662200	1239100	1107400	1072900	C14825	ko00591,ko01100
348	pmb2799	295.23	195.2	296.235	C18H32O3	[M-H]-	12,13-Epoxy-9-Octadecenoic Acid	Lipids	Free fatty acids	6799-85-5	A	170680	178630	165090	163420	155580	136610	434130	391490	498160	439340	434800	496170	360600	315430	295430	C14826	ko00591,ko01100
349	Lmbn005369	295.23	195.14	296.235	C18H32O3	[M-H]-	13(S)-HODE;13(S)-Hydroxyoctadeca-9Z,11E-dienoic acid	Lipids	Free fatty acids	10219-69-9	A	8115900	7584600	7971800	6490300	5030000	4173600	28415000	28516000	34573000	17432000	13559000	14091000	17602000	16255000	16050000	C14762	ko00591
350	pme1474	298.1	136	297.09	C11H15N5O3S	[M+H]+	5'-Deoxy-5'-(methylthio)adenosine	Nucleotides and derivatives	Nucleotides and derivatives	2457-80-9	A	12135000	9786100	11751000	9331000	10455000	8114200	9298300	9711400	9433900	11069000	9465000	12121000	10559000	10853000	10912000	C00170	ko00270,ko00908,ko01100
351	Zmgn005057	297.24	183.01	298.251	C18H34O3	[M-H]-	9,10-Epoxyoctadecanoic Acid	Lipids	Free fatty acids	2443-39-2	A	6155100	2372400	2198100	1368200	1459700	1038200	1888700	2170800	1537800	1451300	1476900	1130600	2602600	2224300	2186000	C19418	ko00073
352	pmf0297	297.32	183.1	298.324	C20H42O	[M-H]-	1-Eicosanol	Lipids	Free fatty acids	629-96-9	A	104360	105830	75768	95381	97030	89045	92120	89282	91233	108780	98659	105100	113270	103090	94714	--	--
353	mws0724	298.08	208	299.087	C10H13N5O6	[M-H]-	8-Hydroxyguanosine	Nucleotides and derivatives	Nucleotides and derivatives	3868-31-3	A	737.44	802.68	576.45	459.2	253.5	585.7	3159	515.23	526.36	679.77	836.83	581.2	3201.7	5975.9	5780.8	--	--
354	ML10195036	300.3	60.05	299.282	C18H37NO2	[M+H]+	3-Dehydrosphinganine	Lipids	Sphingolipids	16105-69-4	B	1102.9	812.49	1089.4	1340	1228.6	825.35	3207.5	3433.5	2302	3893.1	3081.4	2267.3	2540	1706.6	2879.3	C02934	ko00600,ko01100
355	Zmyn005015	298.27	254.25	299.282	C18H37NO2	[M-H]-	Palmitoylethanolamide	Lipids	Free fatty acids	544-31-0	A	2769.8	2568	1378.3	409.35	697.07	221.02	1654.8	1785.6	1644.2	1721.6	74.52	1935.2	2197.8	2696.2	2252.1	C16512	--
356	Lmhn001386	299.04	167.03	300.048	C12H12O9	[M-H]-	Vnilloyltartaric acid	Phenolic acids	Phenolic acids	-	B	26048	56121	33669	52699	60922	51070	27219	19227	21602	24554	19642	36283	38565	29140	31477	--	--
357	pmp000001	301.07	286.05	300.063	C16H12O6	[M+H]+	Hispidulin (5,7,4'-Trihydroxy-6-methoxyflavone)	Flavonoids	Flavonoid	1447-88-7	B	130070	187240	92070	87389	163800	69902	106300	76424	137920	140160	141370	236510	140500	144260	144260	C10058	--
358	Zmhn001926	299.08	137.02	300.084	C13H16O8	[M-H]-	1-O-Salicyl-D-glucose	Phenolic acids	Phenolic acids	60517-74-0	B	478660	527950	427670	2515.9	254850	613620	65787	68444	21899	575.14	51855	30774	168310	154900	149500	--	--
359	pmb3142	299.1	137.1	300.085	C13H16O8	[M-H]-	Salicylic acid-2-O-glucoside	Phenolic acids	Phenolic acids	10366-91-3	B	487670	492820	431600	500890	268240	380920	482440	613610	384370	403110	448220	662.54	472340	410480	352210	--	--
360	Zmyn005384	299.26	253.26	300.266	C18H36O3	[M-H]-	2R-Hydroxyoctadecanoic Acid	Lipids	Free fatty acids	26633-48-7	A	12683	14742	15217	11418	11633	10955	8036.4	10705	7795.6	10870	327.27	7102.4	9679.3	12372	14700	C03042	--
361	Hmyp002315	303.04	257.04	302.042	C15H10O7	[M+H]+	3,5,7,4'-Tetrahydroxy-Coumaronochromone	Others	Others	-	A	64243	69457	105440	127560	118430	200400	9	9	23133	10054	9	15650	83678	46985	76499	--	--
362	Cmsp004086	303.09	229.08	302.079	C16H14O6	[M+H]+	Dihydrokaempferide	Flavonoids	Flavonols	137225-59-3	B	52081	11275	121500	46823	125880	9	9937.5	10521	6784.4	7746.7	18541	11967	48334	32664	36459	--	--
363	mws0397	301.22	257.23	302.225	C20H30O2	[M-H]-	Cis-5,8,11,14,17-Eicosapentaenoic Acid	Lipids	Free fatty acids	10417-94-4	B	8878.6	2945.7	6472.3	12377	14276	5076.5	9	9	9	9	9	9	4279.4	4250	4821.7	C06428	ko01040
364	pme1086	306.08	143	307.084	C10H17N3O6S	[M-H]-	Glutathione reduced form	Amino acids and derivatives	Amino acids and derivatives	70-18-8	B	4180	828.84	6481	5605.5	807.67	1434	3627.7	3390.4	5326	8267.6	705.82	3693.8	2815.5	2387.6	4598.6	C00051	ko00270,ko00480,ko01100,ko02010
365	pmn001610	307.26	307.3	308.272	C20H36O2	[M-H]-	Eicosadienoic acid	Lipids	Free fatty acids	5598-38-9	A	570020	540010	558370	671020	636660	595610	1962500	1282400	2073700	1774200	1640100	2390300	1111200	1382200	1469400	C16525	ko01040
366	pmb2857	308.1	146.1	309.106	C11H19NO9	[M-H]-	L-Glutamic acid-O-glycoside	Amino acids and derivatives	Amino acids and derivatives	-	B	150520	91098	116980	50524	67449	60525	203050	242150	211380	158260	140520	132170	133880	113360	123420	--	--
367	Lmhn003074	309.06	193.05	310.069	C14H14O8	[M-H]-	Feruloylmalic acid	Phenolic acids	Phenolic acids	-	B	2175500	1895800	2002300	1812900	1942100	1774100	1486100	994510	1155300	1054200	1127800	955060	1788600	1653600	1442300	--	--
368	pmb2791	309.21	209.1	310.1	C18H30O4	[M-H]-	9-Hydroperoxy-10E,12,15Z-octadecatrienoic acid	Lipids	Free fatty acids	111004-08-1	A	3815000	2859700	3088000	4010100	2859700	3700100	4837100	4849200	4336500	4966900	5101400	4515000	5098400	4420400	4365300	C16321	ko00592,ko01110
369	pmp001214	310.16	251.09	310.147	C16H24NO5+	[M]+	Sinapine	Alkaloids	Alkaloids	18696-26-9	B	9	9	1428400	9	9	9	9	9	9	9	9	9	122640	138740	132680	C00933	ko00940
370	pmb2789	309	209	310.214	C18H30O4	[M-H]-	13S-Hydroperoxy-6Z,9Z,11E-octadecatrienoic acid	Lipids	Free fatty acids	121107-97-9	A	83002	132440	70511	103290	71056	76313	10512	24519	81211	87994	81065	49922	57414	69671	92740	--	--
371	pmn001606	309.28	309.28	310.287	C20H38O2	[M-H]-	Eicosenoic acid	Lipids	Free fatty acids	26764-41-0	A	34341000	10056000	10011000	4461700	5812300	3013700	6991000	9238000	7112500	4369500	4798400	3504600	10202000	11158000	10451000	C16526	ko01040
372	Lmtp001399	312.11	150.05	311.101	C14H17NO7	[M+H]+	5,6-Dihydroxyindole-5-O-β-glucoside	Alkaloids	Alkaloids	-	B	50707	35542	29514	56334	27722	45110	62668	100220	42559	77885	74023	31046	53170	66779	54732	--	--
373	pme3967	312.13	180	311.123	C12H17N5O5	[M+H]+	2-(Dimethylamino)guanosine	Nucleotides and derivatives	Nucleotides and derivatives	2140-67-2	A	633180	568280	760950	217290	261180	175680	549570	519910	739880	368190	321770	258070	464840	466250	462200	--	--
374	Lmbn005287	311.22	249.22	312.23	C18H32O4	[M-H]-	7S,8S-DiHODE; (9Z,12Z)-(7S,8S)-Dihydroxyoctadeca-9,12-dienoic acid	Lipids	Free fatty acids	143288-65-7	A	8533.5	10613	5498.7	10740	7193	4773.3	8675.4	6576.6	7922.8	6881.2	7289.7	7903.7	10057	6640.7	9311.7	C07354	ko00591
375	pmb2804	311.1	171.3	312.23	C18H32O4	[M-H]-	13S-Hydroperoxy-9Z,11E-octadecadienoic acid	Lipids	Free fatty acids	33964-75-9	A	692400	562460	625780	669110	616020	544670	1019600	1103100	1100500	1344400	1245700	1412800	979900	879630	903310	C04717	ko00591,ko01100
376	pmn001689	311.22	223.17	312.23	C18H32O4	[M-H]-	9-Hydroxy-12-oxo-15(Z)-octadecenoic acid	Lipids	Free fatty acids	-	A	403680	1790700	559460	610650	679870	619840	1970100	2059200	1816000	3180000	3668000	3395500	2091800	1743100	1183000	C21924	ko00592,ko01110
377	Lmbn004685	311.22	223.17	312.23	C18H32O4	[M-H]-	5S,8R-DiHODE; (5S,8R,9Z,12Z)-5,8-Dihydroxyoctadeca-9,12-dienoate	Lipids	Free fatty acids	-	A	908230	1622600	344160	2277600	3008800	1868700	12017	1685.7	799.61	864820	941400	796050	863130	824460	780230	C20186	ko00591
378	pmf0397	311.3	183.1	312.303	C20H40O2	[M-H]-	Arachidic acid	Lipids	Free fatty acids	506-30-9	A	6697900	794870	910770	1180900	1193400	798320	2323400	1945400	3066000	2581900	2310400	2182000	3062200	3727100	2903000	C06425	ko01040
379	Lmtn001630	312.11	150.05	313.116	C14H19NO7	[M-H]-	2-Glucosyloxy-2-phenylacetic acid amide	Alkaloids	Alkaloids	-	B	1231100	1099400	1241800	1964500	583020	1487200	2988100	6533900	1578900	3251400	4220300	1007200	2612100	2159300	2199200	--	--
380	mws1433	314.14	177.05	313.131	C18H19NO4	[M+H]+	N-Feruloyltyramine	Alkaloids	Phenolamine	66648-43-9	A	14063000	9127000	14044000	14432000	21849000	6332700	1876500	2880000	630560	5592600	2904000	1164200	8399600	8830500	8804700	C02717	--
381	Hmxp007521	315.09	300.06	314.079	C17H14O6	[M+H]+	3’,4’-Dihydroxy-7,5’-dimethoxyflavone	Flavonoids	Flavonoid	-	B	71753	40671	85422	53378	70049	61000	97393	121600	107740	150730	128690	141120	107490	101690	113960	--	--
382	Cmzp002057	315.12	255.1	314.1	C14H18O8	[M+H]+	6-O-Acetylarbutin	Phenolic acids	Phenolic acids	10338-88-2	B	55461	32435	82634	46854	54750	79204	27124	29679	32063	26020	24168	53739	46213	60390	43671	--	--
383	pmn001367	315.07	153.02	316.079	C13H16O9	[M-H]-	Protocatechuic acid-4-O-glucoside	Phenolic acids	Phenolic acids	-	A	2519200	2053300	2384300	2693800	2502700	3505100	520880	407930	325830	405860	608080	250270	1625700	1832200	1663600	--	--
384	pmb2221	318.3	60.1	317.293	C18H39NO3	[M+H]+	4-Hydroxysphinganine	Lipids	Sphingolipids	554-62-1	A	2419400	2317800	2707500	2868500	2912400	2678500	9159100	12684000	9310700	14208000	13654000	9278000	7104400	7193900	7424700	C12144	ko00600,ko01100
385	mws0032	319.04	153	318.038	C15H10O8	[M+H]+	Myricetin	Flavonoids	Flavonols	529-44-2	B	6240.2	8369.4	8514.8	8276.5	9343.5	11244	4208	6564.5	12244	5088.2	11178	8361.7	7249.5	9182.5	10150	C10107	ko00941,ko00944,ko01110
386	pmb0751	321.1	147.3	320.09	C16H16O7	[M+H]+	Trans-5-O-(p-Coumaroyl)shikimate	Phenolic acids	Phenolic acids	-	B	91595	134600	80261	71789	99753	92034	34306	26461	80999	35348	25553	65289	63370	76349	77925	C02947	ko00940,ko00941,ko00945,ko01100,ko01110
387	mws0582	322.11	130	321.099	C11H19N3O6S	[M+H]+	S-(Methyl)glutathione	Amino acids and derivatives	Amino acids and derivatives	2922-56-7	B	9	9	9	9	9	9	33102	40829	51414	25521	51536	24075	25759	26394	21334	C11347	--
388	pme3188	323.03	211	324.036	C9H13N2O9P	[M-H]-	Uridine 5'-monophosphate	Nucleotides and derivatives	Nucleotides and derivatives	58-97-9	A	40279	146370	23683	2178	21710	19759	41196	44859	28289	62855	48274	36488	20779	42388	32853	C00105	ko00240,ko01100
389	Lmbp003825	325.09	163.04	324.085	C15H16O8	[M+H]+	Skimmin (7-Hydroxycoumarin-7-O-glucoside)	Lignans and Coumarins	Coumarins	93-39-0	B	1100000	745150	825760	1493600	176110	1696200	37345	9	39438	30858	9	62329	461310	609220	680270	--	--
390	Hmpp003624	325.14	107.04	324.136	C20H20O4	[M+H]+	1-(4-Hydroxyphenyl)-7-(3-methoxy-4-hydroxyphenyl)-4,6-heptadiene-3-one	Phenolic acids	Phenolic acids	-	B	236290	263860	244920	311170	251220	265320	642070	636040	777040	608470	559220	471290	454510	482540	497270	--	--
391	mws0983	326.31	62.06	325.298	C20H39NO2	[M+H]+	N-Oleoylethanolamine	Alkaloids	Alkaloids	111-58-0	B	81710	77969	82060	82864	65878	60850	63521	57186	64955	78211	71073	106210	73347	78835	77186	C20792	--
392	Lmhn002140	325.06	193.05	326.064	C14H14O9	[M-H]-	Feruloyltartaric acid (Fertaric acid)	Phenolic acids	Phenolic acids	-	B	19568	21325	26456	27906	16081	15130	9	9	9	7247.2	5133.5	5758.6	15485	13197	6421.4	--	--
393	pmn001419	325.09	163.04	326.1	C15H18O8	[M-H]-	1-O-[(E)-p-Cumaroyl]-D-glucose	Phenolic acids	Phenolic acids	-	B	25134	16157	10883	4057	17265	23388	135570	127000	114610	119900	100430	84066	72892	72118	64380	--	--
394	Zmhn002301	325.09	163.04	326.1	C15H18O8	[M-H]-	p-Coumaric acid-4-O-glucoside	Phenolic acids	Phenolic acids	117405-48-8	B	3443.1	1811.8	2449.6	3354.6	9184.2	11396	63185	73042	61180	52754	44441	57692	43966	28042	25958	C06739	--
395	Hmjp003268	327.12	177.05	326.115	C19H18O5	[M+H]+	(E)-1-(3,4-Dihydroxyphenyl)-7-(4-hydroxyphenyl)hept-1-ene-3,5-dione	Phenolic acids	Phenolic acids	-	B	56030	64598	52839	64328	84872	63542	63213	53310	97045	55534	51870	50773	68866	72818	75411	--	--
396	Lmqn000351	325.11	59.01	326.121	C12H22O10	[M-H]-	Rutinose	Others	Saccharides and Alcohols	90-74-4	B	80163	72802	95950	126890	116120	104820	90083	55239	76486	70732	86030	90061	84336	112700	107580	C08247	--
397	Hmlp002408	328.1	148.03	327.095	C14H17NO8	[M+H]+	HBOA-2-O-glucoside	Alkaloids	Alkaloids	27625-86-1	B	269280	250730	316710	483390	187920	311880	657250	1157100	294480	631080	834820	253170	505360	550190	483520	--	--
398	Hmsn002272	327.11	165.05	328.116	C15H20O8	[M-H]-	Demethyl coniferin	Phenolic acids	Phenolic acids	-	B	29568	27427	33026	25296	1653.6	28577	40984	50719	31518	44456	43897	31264	42718	29329	32046	--	--
399	pmn001691	327.22	291.2	328.225	C18H32O5	[M-H]-	9,12,13-Trihydroxy-10,15-octadecadienoic acid	Lipids	Free fatty acids	-	A	2614500	2919000	2438200	2116000	2402500	2124500	4500200	4758800	6044200	4555400	4377600	5817400	4108100	3543300	3536000	--	--
400	mws0371	327.23	283.3	328.24	C22H32O2	[M-H]-	Cis-4,7,10,13,16,19-Docosahexaenoic Acid	Lipids	Free fatty acids	6217-54-5	B	1843.7	2310.8	2221.3	4163.1	3966.6	1819.3	3419.2	3903.2	2716.9	3123	3085.4	2878.7	3022.8	2721.1	2819.9	C06429	ko01040
401	mws0884	328.05	134.2	329.053	C10H12N5O6P	[M-H]-	Cyclic 3',5'-Adenylic acid	Nucleotides and derivatives	Nucleotides and derivatives	60-92-4	A	165150	172480	161980	132120	117630	127090	40573	43964	36847	17000	36185	9713.4	104120	88061	78903	C00575	ko00230,ko01100
402	Zmlp005013	331.04	299.02	330.038	C16H10O8	[M+H]+	3,3'-Dimethoxyellagic acid	Phenolic acids	Phenolic acids	-	B	10530	18433	14381	14784	18624	12820	21792	21840	27758	28824	31155	32268	19668	21101	19791	--	--
403	Lmzp004885	331.08	315.05	330.074	C17H14O7	[M+H]+	Tricin (5,7,4'-Trihydroxy-3',5'-dimethoxyflavone)	Flavonoids	Flavonoid	520-32-1	A	807760	1338600	930590	1042600	1209100	832620	1496600	1395700	1803700	1856400	1967500	2038600	1461600	1489100	1510900	C10193	--
404	Lmcp004369	331.08	287.05	330.074	C17H14O7	[M+H]+	Quercetin-3',4'-dimethyl ether	Flavonoids	Flavonols	3306-29-4	B	12735	12846	26899	8950.6	21438	24132	19605	15834	13486	20263	23582	13671	26426	13422	17183	--	--
405	Hmgp003130	331.08	316.05	330.076	C17H14O7	[M+H]+	Iristectorigenin A	Flavonoids	Flavonoid	-	B	310760	513700	380460	413850	477680	324550	606910	548390	738110	729830	815760	774390	568320	570110	601810	--	--
406	Lmtn002565	329.11	167.03	330.095	C14H18O9	[M-H]-	1-O-Vanilloyl-D-Glucose	Phenolic acids	Phenolic acids	-	B	16724	22610	16846	25242	33084	24962	9900.2	15577	12791	7653.9	8466.8	19311	16347	16940	15934	C20470	--
407	pmn001517	329.12	167	330.131	C15H22O8	[M-H]-	3,4,5-Trimethoxyphenyl-1-O-Glucoside	Phenolic acids	Phenolic acids	-	B	464880	689330	407040	516550	437280	508530	262950	547140	151390	370140	459330	129530	498870	429540	366980	--	--
408	pmn001694	329.23	229.15	330.241	C18H34O5	[M-H]-	9,10,13-Trihydroxy-11-Octadecenoic Acid	Lipids	Free fatty acids	29907-57-1	A	2702900	3157200	2790900	2400300	2509800	2039900	6009800	6057100	6780500	6833200	5902700	6865500	5302500	4620200	4598400	C14835	ko00591
409	pmp001284	331.28	313.27	330.277	C19H38O4	[M+H]+	Monopalmitin	Lipids	Glycerol ester	542-44-9	A	7576.9	7923.8	7481.2	7866.4	10287	7921	13053	8688.4	11743	12196	10985	10142	10433	10967	10822	--	--
410	pme3184	332.08	136	331.068	C10H14N5O6P	[M+H]+	2'-Deoxyadenosine-5'-monophosphate	Nucleotides and derivatives	Nucleotides and derivatives	653-63-4	A	104230	115460	76807	86707	61746	70671	42759	48652	81850	47858	64063	76686	63794	64769	71299	C00360	ko00230,ko01100
411	pmb0789	332.13	152.07	331.127	C14H21NO8	[M+H]+	Pyridoxine-5'-O-glucoside	Others	Vitamin	-	B	60662	49517	68338	72383	51749	92092	23321	19167	17113	18774	26680	19119	40804	41812	37240	C03996	--
412	pmc0066	333.05	137.05	332.052	C10H13N4O7P	[M+H]+	2'-Deoxyinosine-5'-monophosphate	Nucleotides and derivatives	Nucleotides and derivatives	3393-18-8	A	749710	1110500	662150	598280	625690	639430	617980	263450	659520	324410	371460	633260	481160	423530	421740	C06196	ko00230
413	pmn001518	331.07	169.01	332.074	C13H16O10	[M-H]-	1-O-Galloyl-D-glucose	Tannins	Tannin	58511-73-2	B	2254600	1644000	1696300	2266200	655950	2150300	455330	286370	230030	236070	430270	156030	1002300	1090500	972340	C01158	--
414	Lmmn001294	331.1	153.02	332.111	C14H20O9	[M-H]-	Koaburaside	Phenolic acids	Phenolic acids	41653-73-0	B	44733	45416	61702	53467	17177	52863	29754	47523	26337	26429	39354	18742	43183	36707	38553	--	--
415	mws0675	335.06	123	334.057	C11H15N2O8P	[M+H]+	β-Nicotinamide mononucleotide	Nucleotides and derivatives	Nucleotides and derivatives	1094-61-7	A	258920	331660	218940	233200	54080	232430	110210	166530	60607	73864	106680	31433	150620	126220	154750	C00455	ko00760,ko01100
416	pmb0776	337.15	177.4	336.147	C20H20N2O3	[M+H]+	N-Feruloyltryptamine	Alkaloids	Phenolamine	53905-13-8	A	9	9	9	9	9	9	14451	6540.2	5831.4	7162.9	2655	17333	4487.5	2645.6	3188.7	--	--
417	pmb1207	339.09	249.04	338.079	C19H14O6	[M+H]+	O-Feruloyl 3-hydroxycoumarin	Lignans and Coumarins	Coumarins	-	B	88762	73110	93281	106600	103750	94631	109620	79976	76706	93798	144550	84128	93557	92640	102460	--	--
418	pmb0382	339.09	177.2	338.079	C19H14O6	[M+H]+	O-Feruloyl 4-hydroxycoumarin	Lignans and Coumarins	Coumarins	-	B	446960	214220	182320	233810	332550	500680	168230	183170	130400	323040	299770	264980	302170	304770	290440	--	--
419	pmb3068	337.09	173.1	338.1	C16H18O8	[M-H]-	1-O-p-Coumaroylquinic acid	Phenolic acids	Phenolic acids	-	B	95397	156550	116820	110690	165350	160050	14944	12705	17763	529.86	19007	19198	78575	80038	71341	--	--
420	pmn001421	337.09	191.05	338.1	C16H18O8	[M-H]-	3-O-p-Coumaroylquinic acid	Phenolic acids	Phenolic acids	87099-71-6	B	1484000	1090100	1151200	1412600	2500800	1065800	275090	370440	210350	271500	189740	264720	1043600	856780	949850	--	--
421	Zmyn000083	338.99	78.96	339.996	C6H14O12P2	[M-H]-	D-Glucose 1,6-bisphosphate	Others	Saccharides and Alcohols	10139-18-1	A	6001	6271.5	7325.8	5625	9626.1	8540.8	22451	34327	27749	23365	19419	14513	14185	16116	12778	C01231	ko00500,ko01100
422	pma0149	341.08	207.07	340.079	C15H16O9	[M+H]+	Sinapoyl malate	Phenolic acids	Phenolic acids	92344-58-6	B	408090	289300	391150	400850	486810	423750	117160	166170	118360	148880	194870	135350	236080	267330	268930	C02887	ko00940
423	Lmbn001162	339.07	177.02	340.079	C15H16O9	[M-H]-	Esculetin-7-O-glucoside	Lignans and Coumarins	Coumarins	-	B	33147	25070	33332	21849	11240	36410	13729	11363	7400.4	11189	9063.3	8207.8	19541	20658	15464	--	--
424	pmn001420	341.09	179.04	342.095	C15H18O9	[M-H]-	1-O-[(E)-Caffeoyl]-D-glucose	Phenolic acids	Phenolic acids	-	A	69891	89687	61873	77632	50603	84692	58725	44971	36404	52553	43107	38693	69560	52415	46100	--	--
425	Zmhn001793	341.09	179.03	342.096	C15H18O9	[M-H]-	6-O-Caffeoyl-D-glucose*	Phenolic acids	Phenolic acids	-	A	139320	333920	133310	122190	53950	103400	50310	48083	51016	58802	52212	3778.3	91330	86484	81782	--	--
426	Lmsn000381	341.11	89.02	342.116	C12H22O11	[M-H]-	D-Maltose	Others	Saccharides and Alcohols	133-99-3	A	615110	582660	747320	1715300	1141800	1419100	1030600	750170	821680	1003700	854650	921160	1087300	1252500	1044200	C01971	--
427	pme0519	341.11	119.03	342.116	C12H22O11	[M-H]-	D-Sucrose	Others	Saccharides and Alcohols	57-50-1	A	440930	355940	493470	1349400	813090	1466600	601220	658520	387220	936320	568540	678030	751410	793250	713620	C00089	ko00052,ko00500,ko01100,ko01110,ko02010
428	Zmjn000425	341.11	89.02	342.116	C12H22O11	[M-H]-	D-Lactulose	Others	Saccharides and Alcohols	4618-18-2	A	68337	68327	96518	282850	253950	537900	153250	161070	105300	323350	182910	165890	154550	225060	147280	C07064	--
429	pmb2211	343.3	240.7	342.288	C19H38N2O3	[M+H]+	Cocamidopropyl betaine	Alkaloids	Alkaloids	4292-10-8	B	32905	16945	9811.8	16314	13793	9960.4	5847.6	8668.2	7662.1	10368	12155	6479.8	13046	15346	11805	--	--
430	Hmlp002485	344.1	164.03	343.09	C14H17NO9	[M+H]+	DIBOA beta-D-glucoside	Alkaloids	Alkaloids	-	B	51083	99364	46885	193900	19424	62357	333700	1593900	106640	406460	615570	60370	279820	272120	316770	C15772	ko00402
431	HJAP050	344.15	177.05	343.142	C19H21NO5	[M+H]+	N-Feruloyl-3-methoxytyramine	Alkaloids	Phenolamine	78510-19-7	B	465630	282120	336950	955310	1696400	820950	37492	38153	17951	242730	351250	113410	432190	415110	429560	--	--
432	Zmln000899	343.11	181.05	344.111	C15H20O9	[M-H]-	Syringaldehyde-4-O-glucoside	Phenolic acids	Phenolic acids	-	B	311180	889.13	1874.2	369150	284410	1681.3	88882	164430	32147	107770	137400	24702	145510	166140	169900	--	--
433	mws0609	344.04	150	345.047	C10H12N5O7P	[M-H]-	Guanosine 3',5'-cyclic monophosphate	Nucleotides and derivatives	Nucleotides and derivatives	7665-99-8	A	1005500	3468100	323240	222380	254300	196280	148680	179870	129850	311660	337200	400040	644810	486540	525460	C00942	ko00230,ko01100
434	pmb0801	346.11	184.1	345.106	C14H19NO9	[M+H]+	4-Pyridoxic acid-O-glucoside	Others	Vitamin	-	B	296470	187170	261560	283370	153530	295680	112470	144920	89530	135690	153060	63903	181260	181030	187690	--	--
435	mws1002	345.06	330	346.069	C17H14O8	[M-H]-	Syringetin	Flavonoids	Flavonoid	4423-37-4	B	1639.1	3700.1	1242	4390.9	2988.5	3171.4	2541.4	3290.3	1743.8	5516	2153.9	1562.8	4626.4	2875.7	2970.6	C11620	ko00944
436	pmb0981	348.07	136	347.063	C10H14N5O7P	[M+H]+	Adenosine 5'-monophosphate	Nucleotides and derivatives	Nucleotides and derivatives	61-19-8	A	589170	262660	886630	833790	304590	610790	464280	653960	578320	323520	418600	266320	436810	480430	480840	C00020	ko00230,ko00908,ko01100,ko01110
437	mws0874	346.06	210.9	347.063	C10H14N5O7P	[M-H]-	3'-Adenylic Acid	Nucleotides and derivatives	Nucleotides and derivatives	84-21-9	A	16364	536.58	1074.2	550.14	13762	18128	103510	94695	78894	2087.6	71624	48396	19260	49987	41834	C01367	ko00230,ko01100
438	pmb1562	351.25	146.9	350.246	C21H34O4	[M+H]+	1-Stearidonoyl-Glycerol	Lipids	Glycerol ester	-	A	1209300	910250	1350600	1105300	1372300	1476500	1505800	1169900	1555800	1192700	978250	1176600	1267500	1262200	1284100	--	--
439	mws4108	353.14	189.1	352.131	C21H20O5	[M+H]+	1-Methoxyphaseollin	Lignans and Coumarins	Coumarins	157226-48-7	B	257920	286710	288610	306400	267800	310730	155340	147360	130050	150220	169150	153870	229880	234120	225380	--	--
440	pmb0770	353.15	177.1	352.142	C20H20N2O4	[M+H]+	N-Feruloylserotonin	Alkaloids	Phenolamine	68573-23-9	B	218190	74166	528780	63617	504190	38161	9	9	9	9	9	9	113890	114400	159080	--	--
441	Lmhp011388	353.27	261.22	352.261	C21H36O4	[M+H]+	2-α-Linolenoyl-glycerol	Lipids	Glycerol ester	55268-58-1	A	8479400	9214300	10270000	9886300	12534000	14103000	9468600	8625700	9388200	10750000	11915000	11467000	10429000	10633000	10948000	--	--
442	Lmhp011562	353.27	261.22	352.261	C21H36O4	[M+H]+	1-α-Linolenoyl-glycerol	Lipids	Glycerol ester	-	A	8906100	9446700	10695000	10389000	13236000	14158000	9794700	8634900	9648900	10972000	12262000	11790000	11169000	11274000	11074000	--	--
443	mws0178	353.09	191.01	354.095	C16H18O9	[M-H]-	Chlorogenic acid (3-O-Caffeoylquinic acid)	Phenolic acids	Phenolic acids	327-97-9	A	14039000	10257000	12360000	12052000	4543200	15936000	88962	87149	4812500	78420	70374	5123300	8737000	8337900	7870200	C00852	ko00940,ko00941,ko00945,ko01110
444	pme1816	353.09	191	354.095	C16H18O9	[M-H]-	Neochlorogenic acid (5-O-Caffeoylquinic acid)*	Phenolic acids	Phenolic acids	906-33-2	A	17889000	13359000	13746000	20322000	5179200	26093000	11175000	11936000	16223000	5741800	7101400	13290000	13731000	13782000	13692000	C17147	--
445	Lmhp012042	355.28	263.24	354.277	C21H38O4	[M+H]+	2-Linoleoylglycerol	Lipids	Glycerol ester	3443-82-1	A	455580	481320	528200	449360	671420	565260	549040	517580	679170	569020	645900	649830	563470	618250	622470	--	--
446	pmp001283	355.28	337.27	354.277	C21H38O4	[M+H]+	1-Monolinolein	Lipids	Glycerol ester	26545-74-4	A	155560	128180	157770	174090	167310	158950	126620	112290	102350	121460	122350	124970	146600	140240	136260	--	--
447	Hmmn002544	355.1	193.05	356.111	C16H20O9	[M-H]-	Ferulic acid-4-O-glucoside*	Phenolic acids	Phenolic acids	117405-51-3	B	306890	194630	222590	270500	91573	461200	234550	228400	278630	127130	157350	234630	222830	237270	233910	--	--
448	Zmhn002334	355.1	193.05	356.111	C16H20O9	[M-H]-	6-O-Feruloyl-D-glucose	Phenolic acids	Phenolic acids	137887-25-3	B	27720	43272	46580	62788	61554	32925	15970	5590.7	16793	25298	16351	9653.4	30833	31330	26903	--	--
449	pmb3056	355.1	121.1	356.111	C16H20O9	[M-H]-	Homovanilloylquinic acid	Phenolic acids	Phenolic acids	-	B	10488	5614.4	6730.9	4310.2	7026.2	10926	9291.9	10055	7089	5972.1	10426	9230.2	10727	6829.3	7819.3	--	--
450	Lmdn004267	357.13	151.04	358.142	C20H22O6	[M-H]-	Epipinoresinol	Lignans and Coumarins	Lignans	24404-50-0	B	46611	111420	75311	78184	115750	71059	158910	100050	233310	188170	216920	329720	157570	148250	143090	--	--
451	mws0097	357.13	151	358.142	C20H22O6	[M-H]-	Pinoresinol	Lignans and Coumarins	Lignans	487-36-5	B	52601	113610	85268	87048	120450	74992	183190	111230	252970	195890	224340	364950	149840	164770	151670	C05366	ko00998,ko01100,ko01110
452	pmb0998	364.07	152.1	363.058	C10H14N5O8P	[M+H]+	Guanosine 5'-monophosphate	Nucleotides and derivatives	Nucleotides and derivatives	85-32-5	A	46129	163950	52418	60707	29228	33610	43614	36489	43692	61693	51168	31297	36986	54540	43429	C00144	ko00230,ko01100
453	pmp001260	364.28	346.27	363.277	C22H37NO3	[M+H]+	N-(2-Hydroxyethyl)eicosapentaenoic acid	Lipids	Free fatty acids	-	A	217260	241740	318590	187670	201190	98974	1001600	919390	1221700	604100	253690	563600	522850	545710	625350	--	--
454	pmb0964	366.2	204.1	365.17	C16H23N5O5	[M+H]+	Isopentenyladenine-7-N-glucoside	Nucleotides and derivatives	Nucleotides and derivatives	-	A	37614	29117	38020	55917	56071	38951	53879	78169	53363	105090	103130	96627	67432	59317	53739	--	--
455	pmb0752	369.12	177.1	368.111	C17H20O9	[M+H]+	3-O-Feruloylquinic acid	Phenolic acids	Phenolic acids	1899-29-2	A	8319900	7608000	7341800	7672800	7667200	9986900	198370	216260	195210	143610	185940	273060	4687600	4061700	4772200	C02572	--
456	pma3724	369.1	177.1	368.111	C17H20O9	[M+H]+	1-O-Feruloylquinic acid	Phenolic acids	Phenolic acids	-	B	4901200	3184600	3792500	3501200	5402500	4896800	279330	272640	231790	214170	259400	234690	1894000	2050900	2229400	--	--
457	mws0179	367.1	190.9	368.111	C17H20O9	[M-H]-	Chlorogenic acid methyl ester	Phenolic acids	Phenolic acids	29708-87-0	B	523300	156780	229670	1137000	1509800	1674500	448090	640820	733560	475160	393510	492210	870870	608530	699390	--	--
458	Lmbp002309	371.1	209.05	370.126	C17H22O9	[M+H]+	Sinapaldehyde-4-O-Glucoside	Phenolic acids	Phenolic acids	154461-65-1	B	18285	12670	10702	11924	10416	20990	11992	10654	9146.8	5863.5	4110.3	5428.2	8343.1	8692.9	16327	--	--
459	pmb3317	371.1	179.1	372.106	C16H20O10	[M-H]-	Quinacyl syringic acid	Phenolic acids	Phenolic acids	-	B	7473.1	10269	128980	173540	43336	179970	276260	296630	242350	222150	217240	170390	270140	253640	179260	--	--
460	pmn001695	371.1	249.06	372.106	C16H20O10	[M-H]-	Trihydroxycinnamoylquinic acid	Phenolic acids	Phenolic acids	-	B	11708000	6930500	10076000	8508200	7902700	7993100	3324600	4266500	2616900	3428000	4679500	2460100	6802900	6587900	6335600	--	--
461	pmb0064	374.11	198.08	373.101	C15H19NO10	[M+H]+	DIMBOA glucoside	Alkaloids	Alkaloids	18607-79-9	B	324270	199600	401170	369850	380900	267210	37667	46183	19990	52266	34354	25621	190100	179670	189610	C04831	ko00402
462	pmb0891	382.2	220.2	381.165	C16H23N5O6	[M+H]+	Cis-Zeatin-7-N-glucoside	Alkaloids	Alkaloids	38165-56-9	A	486140	428960	433050	458600	365440	431590	415380	346950	358550	285430	230990	311310	390080	378570	421510	C16443	ko00908,ko01110
463	pmb0892	382.1	136.3	381.165	C16H23N5O6	[M+H]+	Trans-Zeatin-1-O-Glucoside	Alkaloids	Alkaloids	56329-06-7	A	94325	49127	60801	75480	59350	80806	156830	230770	142190	172410	220250	123130	129040	154130	112410	C03423	ko00908,ko01110
464	Hmbn005951	383.12	163.04	384.121	C21H20O7	[M-H]-	1,3-O-Di-p-Coumaroylglycerol	Phenolic acids	Phenolic acids	-	B	24902	8970.3	13808	7117.2	43827	9812.1	3314.3	2674.6	1857.2	1333.4	4638.8	2697.9	11544	10298	10173	--	--
465	pme1286	385.13	250	384.122	C14H20N6O5S	[M+H]+	S-(5'-Adenosy)-L-homocysteine	Amino acids and derivatives	Amino acids and derivatives	979-92-0	B	55226	14181	23927	39830	22359	35935	29799	47874	20149	49615	46462	17740	38671	42430	40492	C00021	ko00270,ko01100,ko01230
466	pmp000113	389.12	359.08	388.116	C20H20O8	[M+H]+	5-Hydroxy-6,7,8,3',4'-pentamethoxyflavone	Flavonoids	Flavonoid	2174-59-6	B	6581.6	7521.7	6787	5852.5	8576	5687.5	5594.6	6751.1	5859.5	6714	7381.4	7330.7	8237.7	6094.6	6291.8	--	--
467	pmb0489	397.2	147.04	396.19	C19H28N2O7	[M+H]+	N-Glucosyl-p-coumaroylputrescine	Alkaloids	Phenolamine	-	B	9951	4403.3	9375.2	9216.3	7284.9	10493	18312	58718	9324.6	22875	36273	9	16069	16798	14710	--	--
468	pme2735	399.2	250	398.137	C15H22N6O5S	[M+H]+	S-Adenosyl-L-methionine	Amino acids and derivatives	Amino acids and derivatives	29908-03-0	B	835660	621680	819630	826240	735320	663690	786140	1054900	1057600	968050	874630	901410	870230	885060	816380	C00019	ko00261,ko00270,ko00330,ko00908,ko01100,ko01110,ko01230,ko04122
469	pmb0681	403.1	367.08	402.095	C20H18O9	[M+H]+	Apigenin-8-C-Arabinoside	Flavonoids	Flavonoid	-	B	99318	128410	120890	108810	138560	122070	55903	44442	52003	43175	61933	50150	82990	81384	87407	--	--
470	pme3007	402.99	159	404.002	C9H14N2O12P2	[M-H]-	Uridine 5'-diphosphate	Nucleotides and derivatives	Nucleotides and derivatives	27821-45-0	A	54520	34629	33775	16494	188.27	41452	45660	16326	47248	49766	68824	70904	25946	36738	53885	C00015	ko00240,ko00908,ko01100
471	pmb3031	403.1	313.1	404.111	C20H20O9	[M-H]-	Tricin-4'-O-glycerol	Flavonoids	Flavonoid	-	B	311.92	452340	325660	427660	335610	332320	258750	183260	180890	291210	388.38	271000	347280	334360	316000	--	--
472	pmn001738	403.12	223.1	404.132	C17H24O11	[M-H]-	Oleoside 11-methyl ester	Phenolic acids	Phenolic acids	60539-23-3	B	153370	122830	1855.5	1691.5	2345.1	91376	2011	217510	203070	156990	145130	92001	137050	120320	124290	--	--
473	pmb0500	411.19	177.05	410.184	C23H26N2O5	[M+H]+	N-p-Coumaroyl-N'-feruloylputrescine	Alkaloids	Phenolamine	380302-96-5	B	110270	58743	79776	56922	124780	33962	6630.9	18285	4878.4	28483	11917	6038.1	49826	49190	45584	--	--
474	pmd0153	409.24	153	410.243	C19H39O7P	[M-H]-	LysoPA 16:0	Lipids	Glycerol ester	22002-85-3	A	9	12704	28223	15149	64650	25983	15614	12447	9	9	9	9	30590	28662	20420	C04036	--
475	Hmhp002580	413.14	136.07	412.133	C19H24O10	[M+H]+	Methylpicraquassioside A	Lignans and Coumarins	Coumarins	-	A	196080	177990	259440	218330	195500	238320	272960	459310	256330	343550	420440	187480	275190	295480	273780	--	--
476	Lmhn001773	416.06	179.03	415.054	C19H13NO10	[M-H]-	Caffeoylnicotinoyltartaric acid	Phenolic acids	Phenolic acids	-	B	47308	42037	52219	55295	22123	80244	24239	45843	51018	15314	21887	53654	57124	50724	40980	--	--
477	Hmgp003664	417.12	381.1	416.111	C21H20O9	[M+H]+	Apigenin-6-C-rhamnoside	Flavonoids	Flavonoid	-	B	19487	29376	24609	24891	30639	25023	106870	61840	100710	89285	89424	135090	56132	63223	66377	--	--
478	Lmbp003668	419.1	287.05	418.09	C20H18O10	[M+H]+	Kaempferol-3-O-arabinoside	Flavonoids	Flavonoid	-	B	121790	132900	90308	133550	179510	133720	425780	291370	409330	269410	314280	486780	284660	271460	273600	--	--
479	pmn001663	417.16	402.1	418.163	C22H26O8	[M-H]-	Syringaresinol	Lignans and Coumarins	Lignans	21453-69-0	B	37443	43979	31802	23948	125420	47138	5525	379.01	5841.4	4458	7391.3	5844.1	35750	21467	25193	C10889	--
480	Lmhp008337	426.26	285.24	425.254	C19H40NO7P	[M+H]+	LysoPE 14:0(2n isomer)	Lipids	LPE	-	A	3002.3	2779.9	1866.1	2300.3	3131.2	2101.5	2003	2704.1	1766.2	3443.7	2965.2	2010.7	2870.9	2954.6	3619.1	--	--
481	pmb0864	426.26	285.24	425.254	C19H40NO7P	[M+H]+	LysoPE 14:0	Lipids	LPE	-	A	10170	15749	10226	14681	20519	12508	5911.2	6281.6	6001.4	7871.1	12981	5260.9	10397	9308.7	9789.5	--	--
482	pme2117	426	159	427.029	C10H15N5O10P2	[M-H]-	Adenosine 5'-diphosphate	Nucleotides and derivatives	Nucleotides and derivatives	58-64-0	A	15689	7309.8	23109	21243	17802	15306	45524	89926	29982	40522	53476	14653	13246	26257	25523	C00008	ko00190,ko00195,ko00230,ko00908,ko01100,ko01110
483	Cmbn007148	429.12	429.12	430.126	C22H22O9	[M-H]-	1-O-Feruloyl-3-O-caffeoylglycerol	Lipids	Glycerol ester	-	A	59717	40707	52218	28001	71152	52676	23453	26406	21446	21263	11404	5263.7	34584	38387	41987	--	--
484	mws1434	431.1	311	432.106	C21H20O10	[M-H]-	Apigenin-6-C-glucoside (Isovitexin)	Flavonoids	Flavonoid carbonoside	29702-25-8	A	5908900	6861700	6393900	6440600	5891800	5572200	5617600	3762100	5789000	3899400	4510800	6230800	5869700	5521800	5024500	C01714	ko00944
485	mws0072	433.11	271.01	432.106	C21H20O10	[M+H]+	Apigenin-5-O-glucoside	Flavonoids	Flavonoid	28757-27-9	B	447500	521830	445440	486770	492750	491700	445340	325730	456680	339430	331850	436430	462730	448450	461010	--	--
486	mws2186	435.09	303	434.085	C20H18O11	[M+H]+	Avicularin(Quercetin-3-O-α-L-arabinofuranoside)	Flavonoids	Flavonols	572-30-5	B	444930	569850	441980	551080	576160	596640	51532	54677	66581	69514	68893	109070	283950	285590	259340	--	--
487	Lmdp003509	435.09	303.06	434.085	C20H18O11	[M+H]+	Quercetin-3-O-xyloside (Reynoutrin)	Flavonoids	Flavonols	549-32-6	B	533610	657680	509950	646030	708590	757900	58344	54797	61557	86549	69934	117220	347940	312370	329560	--	--
488	pmb0744	435.11	331.08	434.1	C24H18O8	[M+H]+	Tricin-4'-O-Benzoic Acid	Flavonoids	Flavonoid	-	B	40385	102230	69368	139990	79940	87978	153790	75068	111720	104590	175850	116070	119390	111250	108740	--	--
489	mws2118	435.13	166.7	436.137	C21H24O10	[M-H]-	Phloretin-2'-O-glucoside (Phlorizin)	Flavonoids	Chalcones	60-81-1	A	2270800	1005	855.48	3515000	52054	542.33	927.04	1060.4	96098	14191	276570	557910	709130	620620	614070	C01604	ko00941,ko01110
490	Lmhp008273	438.26	297.24	437.254	C20H40NO7P	[M+H]+	LysoPE 15:1(2n isomer)	Lipids	LPE	-	B	2212	2716.1	2115.3	4552.6	2125.9	2795.3	1415	994.78	922.43	842.19	1104.6	699.42	1987	1825.6	1898	--	--
491	Lmhp009187	440.28	299.26	439.27	C20H42NO7P	[M+H]+	LysoPE 15:0	Lipids	LPE	-	A	32531	24248	34532	41256	69257	39767	8934.9	10288	8821.2	24942	25331	18592	27653	25225	26759	--	--
492	Lmhp008885	440.28	299.26	439.27	C20H42NO7P	[M+H]+	LysoPE 15:0(2n isomer)	Lipids	LPE	-	A	4965.5	3259.7	4340.8	4458.7	6344.2	4920.3	2848.3	2840.9	2188.8	4823.2	5125.3	2646.7	4204.1	3739.2	3557.4	--	--
493	Lmhp005550	441.2	177.05	440.195	C24H28N2O6	[M+H]+	N,N'-Diferuloylputrescine	Alkaloids	Phenolamine	42369-86-8	B	1190000	925960	1402100	1038400	1799400	1104900	35682	77657	26823	145810	102650	15059	699250	687900	650330	--	--
494	Hmbp006861	445.15	177.05	444.142	C23H24O9	[M+H]+	1,2-O-Diferuloylglycerol	Phenolic acids	Phenolic acids	-	A	5166500	2720700	6254300	3054600	9057000	3965400	360890	147500	361610	164410	353640	319750	2565100	2880800	2447600	--	--
495	pmp000091	445.15	177.05	444.142	C23H24O9	[M+H]+	1,3-O-Diferuloylglycerol	Phenolic acids	Phenolic acids	83008-46-2	A	5585300	3052800	7113800	2694000	9772200	4975700	402020	154200	349320	200790	403420	361610	3326100	3279700	2759600	--	--
496	Lmhp007836	448.25	307.23	447.239	C21H38NO7P	[M+H]+	LysoPE 16:3	Lipids	LPE	-	B	5321.1	5861.1	4750.4	6488.6	4100.2	7259.3	1297.9	1960.4	593.61	2220.4	3153.6	799.07	3133.2	3539.8	3221.5	--	--
497	Hmcp002316	449.11	317.06	448.1	C21H20O11	[M+H]+	Isorhamnetin-3-O-arabinoside	Flavonoids	Flavonols	-	B	42009	69813	49734	58680	102750	78225	8646.2	5671.5	8792.9	10307	11388	19495	41438	40486	37763	--	--
498	mws0045	449.11	303.05	448.101	C21H20O11	[M+H]+	Quercetin-3-O-rhamnoside(Quercitrin)	Flavonoids	Flavonols	522-12-3	B	15841	17525	19013	26189	21485	29840	4183.8	6633.1	3769.7	7671.2	5447.4	3664.4	14506	16975	15200	C01750	ko00944
499	mws1608	447.09	357.1	448.101	C21H20O11	[M-H]-	Luteolin-6-C-glucoside (Isoorientin)	Flavonoids	Flavonoid carbonoside	4261-42-1	A	2519500	3159900	2971100	3120200	2060300	2420900	4218200	3448100	4197400	3207600	3849100	4105800	3132700	3772100	3181600	C01821	--
500	mws0913	447.09	285	448.101	C21H20O11	[M-H]-	Kaempferol-3-O-galactoside (Trifolin)	Flavonoids	Flavonols	23627-87-4	A	1357400	1127600	28874	1905800	2212000	51633	30090	31462	25839	6308	4480600	7402600	4933700	4201700	4227600	C12626	ko00944
501	pme2459	449.11	287.2	448.101	C21H20O11	[M+H]+	Luteolin-7-O-glucoside (Cynaroside)	Flavonoids	Flavonoid	5373-11-5	A	304450	305720	285120	238290	290510	300620	3338800	2553000	2551400	2502700	3375700	2902400	1583600	1415900	1828700	C03951	ko00944
502	mws2209	449.11	287.06	448.101	C21H20O11	[M+H]+	Kaempferol-3-O-glucoside (Astragalin)	Flavonoids	Flavonols	480-10-4	B	9132400	7333500	9080900	12796000	14249000	15035000	35027000	28704000	37390000	22351000	23822000	34963000	24019000	25107000	25082000	C12249	ko00944,ko01110
503	Zmhn002690	447.13	323.08	448.136	C22H24O10	[M-H]-	4-O-(6'-O-Glucosylcaffeoyl)-4-hydroxybenzyl alcohol	Phenolic acids	Phenolic acids	-	B	4202.5	3587	6818	14075	7529	9919	5206.5	13532	3680.5	10441	3647	3090.5	12915	6278	7343	--	--
504	pmb0550	449.11	287.06	449.108	C21H21O11+	[M]+	Cyanidin-3-O-glucoside (Kuromanin)	Flavonoids	Anthocyanins	47705-70-4	B	583860	606630	1290100	2066000	286280	2436900	74140	140680	66827	74368	78124	38811	516780	562790	568690	C08604	ko00942
505	HJN086	449.11	287.06	450.116	C21H22O11	[M-H]-	Eriodictyol-3'-O-glucoside	Flavonoids	Dihydroflavone	-	B	74449	75641	94634	75778	140770	102950	44796	34686	43437	30396	33774	56991	71676	65162	58246	--	--
506	mws0057	451.12	289	450.116	C21H22O11	[M+H]+	Eriodictyol-7-O-glucoside	Flavonoids	Dihydroflavone	38965-51-4	B	71543	46617	105800	48293	42247	64526	87831	76019	70243	60002	76436	76758	63317	78743	72556	--	--
507	Lmhp009034	452.28	311.26	451.27	C21H42NO7P	[M+H]+	LysoPE 16:1	Lipids	LPE	-	A	92463	79767	98352	97037	65656	118410	200890	207150	153680	160980	198550	86430	126750	139810	136120	--	--
508	Lmhp008763	452.28	311.26	451.27	C21H42NO7P	[M+H]+	LysoPE 16:1(2n isomer)	Lipids	LPE	-	A	87122	71261	94597	124920	66796	111710	186330	194060	142740	154290	192270	86608	134700	134440	135570	--	--
509	pmd0160	454.29	313.27	453.286	C21H44NO7P	[M+H]+	LysoPE 16:0(2n isomer)	Lipids	LPE	-	A	518830	440510	470830	622250	753750	553750	496260	474880	478780	857520	856790	962670	648260	642110	627300	--	--
510	pmb0876	454.29	313.27	453.286	C21H44NO7P	[M+H]+	LysoPE 16:0	Lipids	LPE	53862-35-4	A	3826300	3886500	3795700	5249000	7778900	5483100	2033400	2512000	1883800	3575500	4445500	3406000	4277200	4161200	4055500	--	--
511	mws0852	455.18	308	454.171	C20H22N8O5	[M+H]+	Methotrexate	Nucleotides and derivatives	Nucleotides and derivatives	59-05-2	B	17844	12718	9958.5	15023	43696	10737	13868	11037	13726	19508	17166	21509	21995	21562	17135	C01937	--
512	pmb0464	458.1	116.3	457.143	C16H27NO14	[M+H]+	L-Aspartic acid-O-diglucoside	Amino acids and derivatives	Amino acids and derivatives	-	B	64786	39610	59185	191740	96529	133270	153090	249110	191140	427800	200570	378460	180510	177460	175720	--	--
513	mad2085	457.08	295.04	458.085	C22H18O11	[M-H]-	Caffeoyl-p-coumaroyltartaric acid	Phenolic acids	Phenolic acids	-	B	683860	356680	498640	427210	124720	658570	50366	53579	18908	21994	49384	32089	297860	290790	333590	--	--
514	pmb2654	460.1	117.9	461.153	C19H27NO12	[M-H]-	Anthranilate-1-O-Sophoroside	Phenolic acids	Phenolic acids	-	B	224300	138830	239180	1026100	321830	495440	587880	364330	786150	537220	513050	918400	619190	592970	554230	--	--
515	pmp000120	463.12	427.1	462.116	C22H22O11	[M+H]+	Diosmetin-6-C-glucoside	Flavonoids	Flavonoid	-	A	68935	65151	70833	66753	81438	80139	1021500	932140	957460	950980	998060	901370	513080	568930	481310	--	--
516	pmp000579	463.12	301.07	462.116	C22H22O11	[M+H]+	Diosmetin-7-O-galactoside	Flavonoids	Flavonoid	-	B	460130	289590	466990	649190	545590	587070	684260	746120	559100	558900	678770	490560	582340	599890	585500	--	--
517	pmb2999	461.11	299.1	462.116	C22H22O11	[M-H]-	Chrysoeriol-5-O-glucoside	Flavonoids	Flavonoid	-	B	396390	343190	373240	719290	452070	702650	56386	3120	1499.5	16926	52612	80779	386470	264800	271490	--	--
518	HJAP011	463.11	343.08	462.116	C22H22O11	[M+H]+	Chrysoeriol-8-C-glucoside (Scoparin)	Flavonoids	Flavonoid	301-16-6	A	120470	118010	138660	121090	128320	126630	1486400	1382300	1448900	1399600	1509700	1245400	881180	893860	796830	--	--
519	Zmhn002750	461.11	323.08	462.117	C22H22O11	[M-H]-	4-O-(6'-O-Glucosylcaffeoyl)-4-hydroxybenzoic acid	Phenolic acids	Phenolic acids	-	B	319950	167930	246800	385890	142470	391960	135060	190340	100840	104420	113870	100900	204640	210280	199240	--	--
520	Hmgp002189	463.13	301.07	462.118	C22H22O11	[M+H]+	Hispidulin-7-O-Glucoside	Flavonoids	Flavonoid	17680-84-1	B	454630	293630	469320	654490	516900	541440	662530	695840	572260	545970	702310	477020	584440	627320	595360	C17762	--
521	pmp001309	465.1	303.1	464.095	C21H20O12	[M+H]+	6-Hydroxykaempferol-7-O-glucoside	Flavonoids	Flavonols	-	A	8519500	10574000	8217900	10979000	11399000	13546000	2604000	2139600	2169300	3213200	1578400	4416600	6390400	4380800	6934400	--	--
522	Lmhp009464	466.29	325.27	465.286	C22H44NO7P	[M+H]+	LysoPE 17:1(2n isomer)	Lipids	LPE	-	A	23988	31745	26238	24926	21079	29648	44573	39352	32882	40941	41471	20701	27811	32779	32980	--	--
523	Lmhp010162	468.31	327.29	467.301	C22H46NO7P	[M+H]+	LysoPE 17:0	Lipids	LPE	-	B	2395.9	2377.8	3693.5	2291	3658.2	3288.5	1766.1	1952.7	1658.8	2473.8	2362.7	2446.3	2033.8	2765.9	2396.7	--	--
524	pmb1912	474.17	327	473.166	C20H23N7O7	[M+H]+	10-Formyltetrahydrofuran	Alkaloids	Alkaloids	2800-34-2	A	5746300	5732700	6161900	5591800	6279300	5674500	457530	464540	551690	405460	458020	621340	3254300	3055600	2878800	C00234	ko00670,ko00970,ko01100,ko01200
525	Lmhp008233	474.26	333.24	473.254	C23H40NO7P	[M+H]+	LysoPE 18:4	Lipids	LPE	-	A	15112	19692	19167	19369	10027	23442	2748.2	3049.7	2338.1	4720.6	4664.6	1903	10062	11269	10409	--	--
526	Lmhp008589	476.28	335.26	475.27	C23H42NO7P	[M+H]+	LysoPE 18:3(2n isomer)	Lipids	LPE	-	A	22037000	19138000	20746000	28069000	21024000	31703000	29505000	33979000	19363000	24457000	29353000	11705000	25761000	24359000	24938000	--	--
527	Lmhp008801	476.28	335.26	475.27	C23H42NO7P	[M+H]+	LysoPE 18:3	Lipids	LPE	-	A	2622700	2238300	2202100	3191800	2756500	3184700	3760600	4442600	2356000	4041500	4280100	2237700	3153600	3301600	3496100	--	--
528	pmb0881	478.29	337.27	477.286	C23H44NO7P	[M+H]+	LysoPE 18:2	Lipids	LPE	-	A	108430	86738	108460	114340	85164	105160	202300	186450	196080	221950	191220	163770	138650	160860	158780	--	--
529	pmb0874	478.29	337.27	477.286	C23H44NO7P	[M+H]+	LysoPE 18:2(2n isomer)	Lipids	LPE	-	A	1498300	1583000	1755300	1982000	1429500	1980300	2728900	2965700	2634300	2493400	2553200	1618300	2090000	2176700	2094000	--	--
530	Hmcp002207	479.12	317.06	478.111	C22H22O12	[M+H]+	Isorhamnetin-7-O-glucoside (Brassicin)	Flavonoids	Flavonols	6743-96-0	A	3461900	4459300	4011100	5594100	9565300	7024000	624580	565800	765490	683540	706060	949340	3088200	3054900	3196800	--	--
531	Lmjp003044	479.12	317.06	478.111	C22H22O12	[M+H]+	Isorhamnetin-3-O-Glucoside	Flavonoids	Flavonols	5041-82-7	B	3525000	4627100	4021400	5641900	9062500	7038800	620850	589270	746730	679890	719340	924720	3262600	3189700	3464200	--	--
532	Lmyp004444	479.12	317.06	478.111	C22H22O12	[M+H]+	Tricin-4'-methylether-3'-O-glucoside	Flavonoids	Flavonols	-	A	3325700	4410000	4029100	5356900	8595700	7108300	622710	517570	709790	640580	733990	971200	3072700	2975100	3368300	--	--
533	Zmhn002764	477.11	323.07	478.111	C22H22O12	[M-H]-	4-O-(6'-O-Glucosylcaffeoyl)-3,4-dihydroxybenzoic acid	Phenolic acids	Phenolic acids	-	B	34229	17902	20716	30827	10319	53798	9	9	9	9	9	9	11772	15801	9578.5	--	--
534	Lmjp002906	479.12	317.07	478.111	C22H22O12	[M+H]+	Rhamnetin-3-O-Glucoside	Flavonoids	Flavonols	27875-34-9	A	1317300	1953600	2126000	1752900	2896000	1581400	480510	430760	502250	323280	492090	655670	1219800	1363100	1090500	--	--
535	pmb2260	480.31	184.07	479.301	C23H46NO7P	[M+H]+	LysoPC 15:1	Lipids	LPC	-	A	38734	45423	44097	38154	34279	28757	29673	26863	27488	30241	25656	33276	27889	35549	33546	--	--
536	mws0289	480.31	339.29	479.301	C23H46NO7P	[M+H]+	LysoPE 18:1	Lipids	LPE	89576-29-4	A	151920	142590	159320	181550	130210	171650	252110	246220	217340	254080	255050	273810	200360	207530	205770	--	--
537	pmb0883	482.32	341.31	481.317	C23H48NO7P	[M+H]+	LysoPE 18:0	Lipids	LPE	69747-55-3	A	55647	30297	35530	54705	97011	38721	12937	18790	9599.5	26807	34150	16681	33932	36432	35866	--	--
538	Lmhp009129	482.32	184.07	481.317	C23H48NO7P	[M+H]+	LysoPC 15:0(2n isomer)	Lipids	LPC	-	A	89961	80612	120250	75044	47242	59614	161990	170660	138990	146630	108000	55697	100710	109490	105180	--	--
539	pmb2319	482.32	184.07	481.317	C23H48NO7P	[M+H]+	LysoPC 15:0	Lipids	LPC	108273-89-8	A	64336	57680	62777	51172	33192	34779	117530	115040	108120	102600	82052	41899	72637	72232	71202	--	--
540	Hmyn007081	481.25	245.04	482.262	C22H43O9P	[M-H]-	LysoPG 16:1	Lipids	Glycerol ester	-	A	7376500	7490000	6376500	6397800	3515300	4538300	1021600	678590	765710	615960	520760	547040	4371000	2924600	2825200	--	--
541	Hmyn007168	483.27	255.23	484.278	C22H45O9P	[M-H]-	LysoPG 16:0	Lipids	Glycerol ester	-	A	22178000	19420000	18759000	18000000	12029000	13869000	63743000	52787000	56639000	39333000	35775000	33911000	45400000	35664000	33037000	--	--
542	Lmmp003903	491.12	287.05	490.111	C23H22O12	[M+H]+	Kaempferol-3-O-(2''-acetyl)glucoside	Flavonoids	Flavonols	-	B	41627	172290	141500	142620	272710	163450	535300	383240	617170	401000	508460	711640	355440	394680	420250	--	--
543	pmb3042	491.12	329.1	492.127	C23H24O12	[M-H]-	Tricin-5-O-Glucoside	Flavonoids	Flavonoid	32769-00-9	B	1062000	1146200	1248700	1553000	885330	1305300	321390	390990	346810	431650	496340	333170	908680	879290	810470	--	--
544	Lmhp206353	493.13	331.08	492.127	C23H24O12	[M+H]+	Tricin-4'-O-glucoside	Flavonoids	Flavonoid	-	B	228870	144770	241370	275950	199270	268540	82689	105680	91617	115420	90178	56587	177420	160990	183010	--	--
545	pmb0736	493.13	331.08	492.127	C23H24O12	[M+H]+	Tricin-7-O-Glucoside	Flavonoids	Flavonoid	32769-01-0	A	141750	105700	189930	215400	143510	193810	41618	45116	42720	63676	68441	43634	103190	106500	121230	--	--
546	Hmgp002238	493.14	331.08	492.128	C23H24O12	[M+H]+	Jaceosidin-7-O-Glucoside	Flavonoids	Flavonoid	25474-11-7	A	168420	98425	214060	204960	123500	182800	61006	52881	55997	58234	71985	54496	103250	101760	99822	--	--
547	Lmhp008833	494.32	184.07	493.317	C24H48NO7P	[M+H]+	LysoPC 16:1(2n isomer)	Lipids	LPC	-	A	2710100	2507500	2896100	2759000	1161900	2262900	7223800	7147500	6215500	3523800	4070000	1830100	3714400	3775700	3817400	--	--
548	pmp001270	494.32	184.07	493.317	C24H48NO7P	[M+H]+	LysoPC 16:1	Lipids	LPC	76790-27-7	A	2704400	2502200	2942900	2646200	1175500	2117900	7265500	7441800	6310600	3579000	4134900	1880900	3667600	3799900	3699400	--	--
549	Zmln00668	493.12	169.01	494.127	C19H26O15	[M-H]-	Monogalloyl-diglucose	Phenolic acids	Phenolic acids	-	B	9	9	9	9	9	9	48625	50577	42071	37439	46262	34334	15272	17323	12584	--	--
550	pmd0132	496.34	184.07	495.332	C24H50NO7P	[M+H]+	LysoPC 16:0(2n isomer)	Lipids	LPC	-	A	5624900	6708600	6696000	5577700	4146300	4435700	12761000	10688000	12639000	8820700	9302700	7334100	7978800	7912100	8303500	--	--
551	pmb0855	496.34	184.07	495.332	C24H50NO7P	[M+H]+	LysoPC 16:0	Lipids	LPC	17364-16-8	A	26693000	30470000	33884000	29854000	39488000	30087000	19072000	21093000	17593000	24996000	31168000	20877000	26649000	27894000	27852000	--	--
552	pmb0745	497.14	331.08	496.137	C26H24O10	[M+H]+	Tricin-4'-O-syringyl alcohol	Flavonoids	Flavonoid	-	A	673650	1104600	833940	1383100	1189500	955120	1519800	1099000	1373100	1553600	2198600	1676700	1337200	1371300	1350800	--	--
553	Lmgp003989	499.13	163.04	498.116	C25H22O11	[M+H]+	Dicaffeoylshikimic acid	Phenolic acids	Phenolic acids	-	A	7501700	4680700	6642300	7880900	1708800	8227300	2177700	1577000	2420800	900120	1024700	2245600	3903500	4488000	4495500	--	--
554	Lmhp008688	500.28	359.26	499.27	C25H42NO7P	[M+H]+	LysoPE 20:5	Lipids	LPE	-	B	1621.3	1121.7	2069.9	2304.3	1456.4	2947.2	3198.5	2738.3	2209.5	3148.1	3357.1	1681.3	2350.7	2102.5	1763.4	--	--
555	pmb3061	499.15	163.1	500.153	C22H28O13	[M-H]-	5-O-p-Coumaroylquinic acid O-glucoside	Phenolic acids	Phenolic acids	-	B	7389.7	3251.6	7203.6	7164.2	8046.7	6631.9	2853.2	8363.7	4805	2883.8	4991.3	5432.2	6646.9	5090.3	4815.6	--	--
556	Lmhp010040	504.31	363.29	503.301	C25H46NO7P	[M+H]+	LysoPE 20:3	Lipids	LPE	-	A	8259.9	6020	8014.8	7741.1	12323	8111.8	13979	9322.6	10349	11440	14353	11598	8671.3	8742.7	8111.2	--	--
557	Lmhp009802	504.31	363.29	503.301	C25H46NO7P	[M+H]+	LysoPE 20:3(2n isomer)	Lipids	LPE	-	A	7525.7	6112.2	5951.3	6822.4	9563.2	5744	9001	10858	11241	10451	9703.2	9566	9561.6	9099.5	10341	--	--
558	pmn001642	503.08	459.1	504.09	C23H20O13	[M-H]-	Kaempferol-3-O-(2''-O-acetyl)glucuronide	Flavonoids	Flavonols	-	B	69820	66324	53445	35757	106340	77730	4154.1	31516	17170	10749	10591	5697.8	44283	62731	26215	--	--
559	pmb3000	503.12	341.1	504.127	C24H24O12	[M-H]-	Chrysoeriol-7-O-(6''-acetyl)glucoside	Flavonoids	Flavonoid	-	B	75668	131340	111330	141460	143700	164860	4840.8	3188.2	5371.2	12902	11874	23727	98669	85284	60416	--	--
560	pme0500	503.16	323	504.169	C18H32O16	[M-H]-	D-Melezitose	Others	Saccharides and Alcohols	597-12-6	B	14429	18183	11398	30093	37103	30517	27669	12578	22159	23156	2327.1	21878	22340	20975	30455	C08243	--
561	Lmhp010757	506.32	365.31	505.317	C25H48NO7P	[M+H]+	LysoPE 20:2	Lipids	LPE	-	A	30078	29355	29859	30960	34360	27342	62302	56259	57792	61737	60710	63645	43355	47539	50305	--	--
562	Lmhp010514	506.32	365.31	505.317	C25H48NO7P	[M+H]+	LysoPE 20:2(2n isomer)	Lipids	LPE	-	A	173400	151660	156120	170540	133820	162010	667180	544830	572070	500690	464220	343630	337970	327630	334810	--	--
563	Lmhp008718	506.32	184.07	505.317	C25H48NO7P	[M+H]+	LysoPC 17:2	Lipids	LPC	-	A	692530	719410	865730	520530	297150	527290	1375200	1501700	1118700	793140	847500	331500	816120	855650	836780	--	--
564	Zmsp004363	507.12	303.05	506.106	C23H22O13	[M+H]+	Quercetin-3-O-(6''-acetyl)glucoside	Flavonoids	Flavonols	-	B	29451	132460	97039	119380	150580	161890	14998	13835	18906	19557	19924	20414	62356	67788	65270	--	--
565	Hmln002199	505.1	300.03	506.107	C23H22O13	[M-H]-	Quercetin-3-O-(6''-acetyl)galactoside	Flavonoids	Flavonols	-	B	3421000	4617700	3231600	4440700	4709200	4085000	266790	571630	371890	580420	536800	916640	1773100	2778500	3111100	--	--
566	Lmhp009590	508.34	184.07	507.332	C25H50NO7P	[M+H]+	LysoPC 17:1	Lipids	LPC	-	A	516680	530130	596590	478180	232070	419430	1225800	1132000	1095100	709810	733910	390560	620310	670380	691150	--	--
567	HJAP006	509.13	347.08	508.122	C23H24O13	[M+H]+	Syringetin-7-O-glucoside	Flavonoids	Flavonoid	-	B	71687	59041	71595	66310	78759	90859	36132	45094	30019	60165	53415	37171	52105	60213	63341	--	--
568	pmb2406	510.36	184.07	509.348	C25H52NO7P	[M+H]+	LysoPC 17:0	Lipids	LPC	50930-23-9	A	39123	26999	43170	24458	30558	29021	66725	63304	66477	47672	45252	24138	44842	47946	38258	--	--
569	Lmgp004518	531.15	177.05	512.132	C26H24O11	[M+H]+	Caffeoylferuloylshikimic acid	Phenolic acids	Phenolic acids	-	B	2307800	1320100	1752700	1769700	765690	1639900	311380	371030	361410	321880	288880	380790	1026100	1039000	958950	--	--
570	Lmhp009773	515.32	261.22	514.314	C27H46O9	[M+H]+	1-α-Linolenoyl-glycerol-3-O-glucoside	Lipids	Glycerol ester	-	A	301500	308240	350670	274640	278160	276300	155290	132890	128560	121640	136260	138560	201940	211360	202700	--	--
571	Hmqp006235	516.3	184.07	515.297	C26H46NO7P	[M+H]+	LysoPC 18:4	Lipids	LPC	-	A	61307	48533	70873	53851	22901	40344	99189	98843	65247	30351	38200	14334	49615	51099	45754	--	--
572	pmn001384	515.12	353.09	516.127	C25H24O12	[M-H]-	Isochlorogenic acid C	Phenolic acids	Phenolic acids	57378-72-0	B	25123000	15490000	21649000	29834000	6212700	32915000	8168200	6955900	8313100	2758300	3808700	8331700	11586000	15408000	16098000	--	--
573	Li512115	515.12	353.09	516.127	C25H24O12	[M-H]-	Isochlorogenic acid B	Phenolic acids	Phenolic acids	14534-61-3	A	27318000	17821000	23924000	32327000	5896000	35498000	8248500	6316300	8299500	4090900	4120300	7919000	11453000	15486000	15597000	C10468	--
574	Lmhp010573	517.34	263.24	516.33	C27H48O9	[M+H]+	1-Linoleoylglycerol-3-O-glucoside	Lipids	Glycerol ester	-	A	12834	10546	10060	16571	15092	16008	5723.8	4129.2	4601.2	7077.8	6007.4	9824.5	9312	10131	9043	--	--
575	pmb0854	518.32	184.07	517.317	C26H48NO7P	[M+H]+	LysoPC 18:3	Lipids	LPC	-	A	26799000	22770000	22810000	20328000	17008000	19870000	34415000	35357000	24680000	27334000	28581000	16338000	25307000	26384000	24906000	--	--
576	pmb0865	518.32	184.07	517.317	C26H48NO7P	[M+H]+	LysoPC 18:3(2n isomer)	Lipids	LPC	-	A	120250	116390	110730	106540	63137	64066	127080	175620	124330	91083	94450	54969	118290	136160	143060	--	--
577	Hmbn002692	517.16	175.04	518.164	C22H30O14	[M-H]-	6'-O-Feruloyl-D-sucrose	Phenolic acids	Phenolic acids	118230-77-6	B	21861	15809	21886	16618	12802	19667	10747	15627	16396	13430	18229	9913.6	7613	7688.4	11800	--	--
578	pmb0554	519.11	271.06	519.113	C24H23O13+	[M]+	Pelargonidin-3-O-(6''-O-malonyl)glucoside	Flavonoids	Anthocyanins	165070-68-8	B	116360	159970	216060	278030	71469	338120	22433	40056	22429	20891	43285	13123	113310	99509	88991	C12642	ko00942
579	pmp001273	520.34	184.07	519.332	C26H50NO7P	[M+H]+	LysoPC 18:2	Lipids	LPC	-	A	150190	134500	142620	140820	86741	178060	262140	276110	279200	220880	199930	165520	171610	189130	206960	--	--
580	pmp001251	520.34	184.07	519.332	C26H50NO7P	[M+H]+	LysoPC 18:2(2n isomer)	Lipids	LPC	-	A	2506200	2832000	2805300	2300600	1417100	2036700	4572500	4443000	4401800	2890100	2883800	1894500	3015700	3080200	3168700	--	--
581	pma0791	521	273	520.122	C24H24O13	[M+H]+	Naringenin-7-O-(6''-malonyl)glucoside	Flavonoids	Flavanols	-	B	88749	83066	102700	117780	144200	89370	139740	111860	148850	149580	159490	246290	143300	137860	131700	--	--
582	pmn001378	519.19	357.14	520.194	C26H32O11	[M-H]-	Pinoresinol-4-O-glucoside	Lignans and Coumarins	Lignans	41607-20-9	B	1269.4	45795	34628	57742	34041	30614	122310	85826	2905.2	105660	155680	2068.7	90892	66909	93678	C17529	--
583	Lmqn008024	520.27	153	521.275	C24H44NO9P	[M-H]-	PS(18:2)	Lipids	Glycerol ester	-	A	3564700	2214500	4998700	3880100	3898300	3494600	9398200	7916800	7992100	6263000	5977900	3784500	2728300	3938300	5620200	--	--
584	Lmhp010190	522.36	184.07	521.348	C26H52NO7P	[M+H]+	LysoPC 18:1(2n isomer)	Lipids	LPC	-	A	26438000	31855000	34631000	28779000	17363000	26804000	58198000	48827000	54275000	32192000	34154000	28591000	34911000	37600000	36314000	--	--
585	pmp001281	522.36	184.07	521.348	C26H52NO7P	[M+H]+	LysoPC 18:1	Lipids	LPC	-	A	2557900	2617000	2426300	2362200	1264000	1878200	5532100	4290800	4748600	3690600	3403300	3805100	3150700	3317800	3476200	--	--
586	mws0126	524.37	184.07	523.364	C26H54NO7P	[M+H]+	LysoPC 18:0	Lipids	LPC	19420-57-6	A	1278400	913560	1226400	1441100	2540800	1103600	582190	738800	381260	993520	1264700	610340	1061400	1111900	1064100	--	--
587	pmb3053	523.12	329.2	524.132	C27H24O11	[M-H]-	Tricin-4'-O-eudesmic acid	Flavonoids	Flavonoid	-	B	237740	424810	325460	424060	335610	374760	251680	141620	192170	206730	354040	286540	312280	321390	311370	--	--
588	pmp000234	527.15	331.08	526.148	C27H26O11	[M+H]+	Salcolin A	Flavonoids	Flavonoid	-	A	3555900	6254200	4371300	6499100	6045500	4717100	4322900	2989400	4331300	3646200	5927500	5920400	5089200	5289900	5256500	--	--
589	pmp000235	527.15	331.08	526.148	C27H26O11	[M+H]+	Salcolin B	Flavonoids	Flavonoid	-	A	2197600	3799500	2523300	4369900	3848800	3024700	3564600	2576000	3361600	3002800	5320700	4313500	3555000	3636600	3631200	--	--
590	Lmhp010041	528.31	387.29	527.301	C27H46NO7P	[M+H]+	LysoPE 22:5	Lipids	LPE	-	B	933.22	1319.8	2136.9	1734.4	918.67	1449.9	5631	6031.1	5151.4	7031.6	6357.5	3824.6	2342	3208	4026.7	--	--
591	Lmjp003731	531.15	177.06	530.142	C26H26O12	[M+H]+	3,4-O-Dicaffeoylquinic Acid Methyl Ester*	Phenolic acids	Phenolic acids	-	B	2046100	1621700	2344000	1780900	660150	1891300	293730	335790	406910	316370	276470	404260	996800	894220	897850	--	--
592	Lmjp003822	531.15	177.06	530.142	C26H26O12	[M+H]+	3,5-O-Dicaffeoylquinic Acid Methyl Ester	Phenolic acids	Phenolic acids	159934-13-1	B	2423900	1482500	2275500	1832100	645270	1823300	327120	401670	468810	298980	297480	337850	897000	975410	945650	--	--
593	Lmhp008924	532.34	184.07	531.332	C27H50NO7P	[M+H]+	LysoPC 19:3	Lipids	LPC	-	B	8602.6	7021.9	5832.7	4876.2	4130.9	3599.3	12556	12115	11246	6320.6	7458	2432.2	8020.4	6420.5	6940.5	--	--
594	Lmhn003801	531.12	337.06	532.122	C25H24O13	[M-H]-	Feruloylsinapoyltartaric acid	Phenolic acids	Phenolic acids	-	B	158730	234310	92373	81763	133480	104630	9	4290.6	3081.5	8997.6	2982.8	5288.8	57320	56790	62178	--	--
595	Lmhp007840	534.36	184.07	533.348	C27H52NO7P	[M+H]+	LysoPC 19:2	Lipids	LPC	-	A	217520	157360	232680	171330	87306	150880	798250	709640	714140	257930	262180	94327	289420	294810	301530	--	--
596	Lmhp007598	534.36	184.07	533.348	C27H52NO7P	[M+H]+	LysoPC 19:2(2n isomer)	Lipids	LPC	-	A	342740	216370	365430	267220	124530	184740	1823700	1539700	1400300	456370	503710	151420	605400	642820	573570	--	--
597	pmp000587	535.11	449.1	534.101	C24H22O14	[M+H]+	Luteolin-7-O-(6''-malonyl)glucoside	Flavonoids	Flavonoid	-	A	12513	12214	7320.9	11105	10556	11160	2640.7	1175	2965.5	2283.4	2082.8	2800.1	6924.3	8229.6	7360.4	C10103	--
598	Lmmp003817	535.11	287.05	534.101	C24H22O14	[M+H]+	Kaempferol-3-O-(6''-malonyl)glucoside	Flavonoids	Flavonols	-	A	6609700	9114500	6653200	8372600	12024000	10669000	1728900	1862000	1759900	2957100	2486600	3762600	5418400	5711600	5849700	--	--
599	Lmdp004892	535.11	287.05	534.101	C24H22O14	[M+H]+	Kaempferol-3-O-(6''-malonyl)galactoside	Flavonoids	Flavonols	-	A	6456000	8754200	6462100	8293000	11691000	10204000	1630900	1760500	1652300	2918200	2413200	3823700	4961300	5375200	5259800	--	--
600	pmp001110	535.14	517.13	534.137	C25H26O13	[M+H]+	Apigenin-6-C-xyloside-8-C-arabinoside	Flavonoids	Flavonoid carbonoside	-	A	323720	311480	358580	395580	432330	385620	77254	69363	62215	75480	95106	65235	214170	240300	222070	--	--
601	Lmtp002822	535.14	499.12	534.137	C25H26O13	[M+H]+	Apigenin-6-C-arabinoside-8-C-xyloside	Flavonoids	Flavonoid carbonoside	-	A	21821	28721	35442	30452	34036	30900	21295	20099	15585	25959	33886	27124	24176	27965	26781	--	--
602	pmb0542	535.11	287.06	535.108	C24H23O14+	[M]+	Cyanidin-3-O-(6''-O-malonyl)glucoside	Flavonoids	Anthocyanins	171828-62-9	B	3996400	5907300	8642400	12200000	2259400	14495000	478660	848560	446980	327660	595520	273990	3934300	4274400	4253500	C12643	ko00942
603	Lmhp010908	536.37	184.07	535.364	C27H54NO7P	[M+H]+	LysoPC 19:1	Lipids	LPC	-	A	27731	17045	26441	22719	12223	16240	13681	11209	21634	15576	21004	16459	23381	23356	20897	--	--
604	pmn001375	535.18	373.13	536.189	C26H32O12	[M-H]-	1-Hydroxypinoresinol-1-O-Glucoside	Lignans and Coumarins	Lignans	81495-71-8	B	39828	42653	46320	51508	43402	43397	2520	1764	2025	1547.2	6098.5	2029	28301	24884	22504	--	--
605	pmb2228	538.39	184.07	537.379	C27H56NO7P	[M+H]+	LysoPC 19:0	Lipids	LPC	108273-88-7	A	16516	9708.9	12023	7958.2	6877.2	4259.4	34479	24481	28794	12891	9156.3	7780.2	12530	12279	15800	--	--
606	pmb3059	543.1	191.2	544.128	C19H28O18	[M-H]-	Quinic acid O-di-glucuronic acid	Organic acids	Organic acids	-	A	43293	36444	37622	28906	62157	65717	3746.6	1002.8	3742.6	501.33	2581.2	785	30225	26344	28348	--	--
607	Lmhp009890	546.36	184.07	545.348	C28H52NO7P	[M+H]+	LysoPC 20:3	Lipids	LPC	1199257-41-4	A	55423	65857	53717	61366	72841	57415	92940	72717	91797	74563	94691	72361	78709	74622	77962	--	--
608	pmd0147	548.37	184.07	547.364	C28H54NO7P	[M+H]+	LysoPC 20:2	Lipids	LPC	-	A	205670	199950	204010	180660	192210	156470	388180	288950	338550	320770	317070	344600	264150	253970	269020	--	--
609	pmd0146	548.37	184.07	547.364	C28H54NO7P	[M+H]+	LysoPC 20:2(2n isomer)	Lipids	LPC	-	A	764230	797480	717180	584750	373740	489110	2638300	1814200	2289100	1270500	1262300	968830	1173100	1182400	1188500	--	--
610	pmb0608	549.12	301.4	548.117	C25H24O14	[M+H]+	Chrysoeriol-7-O-(6''-malonyl)glucoside	Flavonoids	Flavonoid	-	B	136120	112300	130410	137840	105780	93900	154840	231130	141110	126890	108430	72155	142520	138090	138370	--	--
611	Lmhp011549	550.39	184.07	549.379	C28H56NO7P	[M+H]+	LysoPC 20:1	Lipids	LPC	-	A	416050	530960	509680	399300	225380	325560	928800	746030	861640	537670	515370	370340	563740	568330	539610	--	--
612	Hmln002189	549.09	505.11	550.096	C24H22O15	[M-H]-	Quercetin-3-O-(6''-malonyl)galactoside	Flavonoids	Flavonols	-	A	3923600	6741700	4165200	6708200	6427800	7496100	365380	608690	420290	844250	710260	944710	3817700	3883400	3456500	--	--
613	pmp000589	551.1	303.05	550.096	C24H22O15	[M+H]+	Quercetin-7-O-(6''-malonyl)glucoside	Flavonoids	Flavonols	-	A	4810700	8134700	5755700	8234900	8498100	10027000	435830	549230	476120	846430	648950	1099700	3678400	3919800	4039800	--	--
614	HJAP007	551.14	347.08	550.132	C25H26O14	[M+H]+	Syringetin-3-O-(6''-Acetyl)glucoside	Flavonoids	Flavonoid	-	B	1977.6	4024.8	4987.6	3481.8	5094.6	4832.4	44696	23148	23577	30476	45290	26378	22832	21139	23394	--	--
615	Hmln002355	549.2	387.15	550.204	C27H34O12	[M-H]-	5'-Methoxymatairesinoside	Lignans and Coumarins	Lignans	1691201-82-7	B	46565	36783	7558.9	4108.8	2776.9	7047.6	13366	15831	5877.9	10292	4356.2	5418.6	22621	26364	24922	--	--
616	pmd0143	552.4	184.07	551.395	C28H58NO7P	[M+H]+	LysoPC 20:0	Lipids	LPC	108341-80-6	A	9982.3	3536.7	4573.4	10675	21782	3837.4	10994	17066	9	13418	34416	4678.2	11053	13519	10024	--	--
617	Hmyn007087	555.29	225	556.299	C25H49O11P	[M-H]-	LysoPI 16:0	Lipids	Glycerol ester	-	B	11.06	2913.4	3678.6	11.62	566.95	3043	2851.7	1832.2	2506	2033.5	1580.3	2080.3	2785.2	2776.9	2905.4	--	--
618	pmb3032	561.12	329.1	562.132	C26H26O14	[M-H]-	Tricin-7-O-(2''-Malonyl)rhamnoside	Flavonoids	Flavonoid	-	B	70557	143280	87164	164000	109840	92939	84195	54205	89769	90130	135790	153070	107700	103370	111390	--	--
619	HJAP064	565.12	317.08	564.088	C25H24O15	[M+H]+	Isorhamnetin-3-O-(6''-malonylglucoside)	Flavonoids	Flavonoid	-	A	907950	1591500	1196500	1317500	1918300	1734600	106470	167510	114770	190440	180260	192890	762360	874150	823670	--	--
620	Zmhp005139	565.12	317.07	564.112	C25H24O15	[M+H]+	Tamarixetin-3-O-(6''-malonyl)glucoside	Flavonoids	Flavonoid	-	A	870220	1583800	1206700	1374200	2092300	1800100	128920	153180	100560	227700	180040	210410	789880	759710	795380	--	--
621	mws1660	565.16	529.13	564.123	C26H28O14	[M+H]+	Schaftoside	Flavonoids	Flavonoid carbonoside	51938-32-0	A	47166	38830	34309	36406	47287	39711	59669	58513	48160	52904	55138	62311	40780	45652	55429	C10181	--
622	mws1292	565.16	409.09	564.123	C26H28O14	[M+H]+	Isoschaftoside	Flavonoids	Flavonoid carbonoside	52012-29-0	B	3880900	3907900	3973500	4360000	4786300	3864100	5961700	5368700	5492100	5556100	6348400	6650100	5132500	5745600	5245300	--	--
623	Lmtp002642	565.16	457.11	564.148	C26H28O14	[M+H]+	Apigenin-8-C-(2''-glucosyl)arabinoside	Flavonoids	Flavonoid carbonoside	-	B	3035200	2640900	2731900	3155300	3571800	2964900	4430800	4158900	4008000	4118800	4727900	4199000	3706300	3891100	3938000	--	--
624	Lmtp002474	565.16	427.1	564.148	C26H28O14	[M+H]+	Apigenin-6-C-(2''-glucosyl)arabinoside	Flavonoids	Flavonoid carbonoside	-	A	5392300	5365600	4921200	5590300	6441400	5434600	8284100	8454400	7761800	8189700	9458000	9701800	7136900	7643700	7386300	--	--
625	pmp000236	565.16	367.1	564.148	C26H28O14	[M+H]+	Isovitexin-8-O-xylcoside	Flavonoids	Flavonoid carbonoside	-	B	141780	133140	138080	185140	249000	119480	465960	375590	402670	464590	490240	515920	302770	363060	277540	--	--
626	pmb2922	565.05	323.1	566.055	C15H24N2O17P2	[M-H]-	Uridine 5'-diphospho-D-glucose	Nucleotides and derivatives	Nucleotides and derivatives	133-89-1	A	358250	342630	365950	363290	290450	388350	677280	860240	352590	532420	676470	281520	399100	456080	429980	C00029	ko00040,ko00052,ko00053,ko00240,ko00500,ko00520,ko00561,ko00908,ko01100,ko01110
627	Zmzp006857	569.16	331.08	568.158	C29H28O12	[M+H]+	Tricin-4'-O-[β-guaiacyl-(9''-O-acetyl)glycerol]ether	Flavonoids	Flavonoid	-	A	795410	2007500	1705900	2878500	2111500	1454000	1044300	592570	1669200	889050	1461300	2280400	1686500	1666500	1691500	--	--
628	Zmxp005470	579.13	331.08	578.127	C26H26O15	[M+H]+	Tricin-7-O-(6''-O-malonyl)glucoside	Flavonoids	Flavonoid	-	B	813740	617660	794050	766550	780160	781300	531780	510330	402030	609960	608430	452270	614020	612570	635800	--	--
629	pmp000237	579.13	283.06	578.127	C26H26O15	[M+H]+	Apigenin-6-C-(2''-glucuronyl)xyloside	Flavonoids	Flavonoid carbonoside	-	B	5993800	6007300	5440500	5965900	6194500	6001400	11710000	8962300	10783000	7670600	10203000	14182000	8769300	8973000	8769300	--	--
630	Lmpp003930	579.15	271.06	578.142	C30H26O12	[M+H]+	Apigenin-7-O-(6''-p-Coumaryl)glucoside	Flavonoids	Flavonoid	-	B	27675	16559	29263	28318	27591	23720	418760	378600	552050	387270	410870	519500	306880	304860	287390	--	--
631	pme2493	579.17	287.1	578.164	C27H30O14	[M+H]+	Kaempferol-3,7-O-dirhamnoside (Kaempferitrin)	Flavonoids	Flavonols	482-38-2	B	5028.7	4007.5	6827.3	7362.2	12524	11422	40343	28160	9760	21420	17432	20882	9075.3	11197	13133	C16981	--
632	pme3227	579.17	433	578.164	C27H30O14	[M+H]+	Vitexin-2''-O-rhamnoside	Flavonoids	Flavonoid carbonoside	64820-99-1	A	11055000	9570300	9543600	10642000	10426000	10777000	19747000	15000000	19410000	13846000	18052000	23727000	15137000	14770000	15250000	C12628	ko00944
633	Lmyp004963	579.17	415.11	578.164	C27H30O14	[M+H]+	Apigenin-6-C-(2''-rhamnosyl)glucoside	Flavonoids	Flavonoid carbonoside	-	B	382670	820310	693650	959940	1205700	924430	27059000	21094000	25276000	20497000	25015000	32301000	18295000	17376000	18590000	--	--
634	Lmyp004081	579.17	313.07	578.164	C27H30O14	[M+H]+	Isovitexin-2''-O-rhamnoside	Flavonoids	Flavonoid carbonoside	-	B	4349600	4159000	4140400	4397500	4481600	4381900	8524000	6601100	8343300	5609000	7713700	11032000	6957900	6252300	6511300	--	--
635	pme0368	579.17	271.01	578.164	C27H30O14	[M+H]+	Apigenin-7-O-rutinoside (Isorhoifolin)	Flavonoids	Flavonoid	552-57-8	B	29455	35101	33042	36638	31166	26900	425180	397350	542760	411730	411650	485610	311650	312490	345980	--	--
636	pmp001111	579.17	561.16	578.164	C27H30O14	[M+H]+	Violanthin	Flavonoids	Flavonoid carbonoside	40581-17-7	A	29134	30886	34209	31862	46835	37487	135130	66150	140310	119470	151700	209420	93904	84448	89675	C10196	--
637	HJAP148	581.15	287.06	580.142	C26H28O15	[M+H]+	Kaempferol-3-O-sambubioside	Flavonoids	Flavonoid	27661-51-4	B	111920	145890	119120	111790	182040	146030	163290	135710	170100	102980	153130	211060	148080	141970	157380	--	--
638	pmb0636	581.15	431.3	580.143	C26H28O15	[M+H]+	Orientin-7-O-arabinoside	Flavonoids	Flavonoid carbonoside	-	B	4531.2	4629.7	4161	5840	6493.9	8515.2	9634.6	12969	8246.3	16945	16122	15019	11106	13854	7471.8	--	--
639	pmb0631	581.15	515.4	580.143	C26H28O15	[M+H]+	Orientin-6-C-arabinoside	Flavonoids	Flavonoid carbonoside	-	B	7048.7	5413.7	7746.1	9380.7	10866	8859.8	16086	16608	10607	15923	15581	17273	10260	14071	14906	--	--
640	mws1066	579.17	271	580.179	C27H32O14	[M-H]-	Naringenin-7-O-Rutinoside(Narirutin)	Flavonoids	Dihydroflavone	14259-46-2	B	1010.1	503.47	999.31	1517.8	76033	26122	11105	1745.8	1488.3	38260	507.22	30166	17334	21836	25648	C09793	--
641	pmb0492	584.28	325	583.268	C34H37N3O6	[M+H]+	N',N'',N'''-p-Coumaroyl-cinnamoyl-caffeoyl spermidine	Alkaloids	Phenolamine	-	B	86274	61824	71888	84305	77721	83681	89867	107140	87278	160640	156470	137790	95310	112630	98251	--	--
642	Hmgp003641	593.18	447.13	592.177	C28H32O14	[M+H]+	Chrysoeriol-6-C-rhamnoside-7-O-rhamnoside	Flavonoids	Flavonoid	-	A	84666	165370	125760	194690	150770	172850	1185100	1026800	1070000	1205300	1625500	1581900	713500	737070	732660	--	--
643	pmb2936	591.17	367.2	592.179	C28H32O14	[M-H]-	Disinapoyl glucoside	Phenolic acids	Phenolic acids	-	B	6004.9	4798.6	7424.4	8700.4	2673.1	12155	2840.6	2352.2	1884.9	1710.7	2536.3	4417.8	5638.6	6228.8	4776.2	--	--
644	pmp000239	595.13	505.09	594.122	C26H26O16	[M+H]+	Luteolin-6-C-(5''-glucuronyl)xyloside	Flavonoids	Flavonoid	-	B	4918.7	3745.2	9317.7	11102	9	6540.3	253220	171700	213110	197660	242460	359810	102140	121470	119660	--	--
645	pmp001106	595.17	577.16	594.158	C27H30O15	[M+H]+	Vitexin-2''-O-glucoside	Flavonoids	Flavonoid carbonoside	61360-94-9	A	304760	288760	335240	380860	464650	421450	1511300	1448300	1300400	1531600	1916200	1853400	1191300	1133600	1240600	C04024	ko00944
646	mws1073	595.17	457.2	594.158	C27H30O15	[M+H]+	Apigenin-6,8-di-C-glucoside (Vicenin-2)	Flavonoids	Flavonoid	23666-13-9	A	1933400	1786300	1792000	2182400	2647100	2308700	8170100	7472100	6923300	8508600	9343300	10174000	6098300	6138600	6312600	C10195	--
647	Lmsn002815	593.15	285.04	594.158	C27H30O15	[M-H]-	Kaempferol-3-O-rutinoside(Nicotiflorin)*	Flavonoids	Flavonoid	17650-84-9	A	9513600	12777000	9791300	10807000	11409000	10732000	23605000	23119000	21425000	21964000	26068000	30019000	21722000	19971000	21328000	C21833	ko00944,ko01110
648	pme1665	593.15	311	594.158	C27H30O15	[M-H]-	Isovitexin-7-O-glucoside(Saponarin)	Flavonoids	Flavonoid carbonoside	20310-89-8	B	16314	17370	9999.9	23326	15756	19907	58772	61222	64567	51685	60031	71318	45194	43993	41693	C08064	--
649	Lmsp004670	595.17	287.06	594.158	C27H30O15	[M+H]+	Kaempferol-3-O-glucoside-7-O-rhamnoside	Flavonoids	Flavonols	-	A	1253200	1435300	1241400	1381300	1305300	1266300	3425900	3070500	3377200	2980700	3457200	3951500	2662800	2479100	2642900	--	--
650	Zmcp003989	595.16	287.05	594.158	C27H30O15	[M+H]+	Kaempferol-3-O-rhamnosyl(1→2)glucoside	Flavonoids	Flavonoid	-	B	45310	48379	44580	56444	39013	57809	77510	67047	80174	58914	67953	103660	65478	59366	72507	--	--
651	Lmjp002867	595.17	287.05	594.158	C27H30O15	[M+H]+	Kaempferol-3-O-neohesperidoside*	Flavonoids	Flavonols	32602-81-6	A	1257200	1464700	1258700	1414300	1409200	1346400	3415400	3040000	3372700	2934500	3513000	3996500	2720600	2495500	2751300	--	--
652	pmp001079	595.17	449.1	594.158	C27H30O15	[M+H]+	Luteolin-7-O-neohesperidoside (Lonicerin)	Flavonoids	Flavonoid	25694-72-8	A	10912	10110	8534.9	9	9	9	54507	37980	47964	41307	64938	60397	29515	24742	27608	C12630	ko00944
653	Lmjp002596	597.14	303.05	596.138	C26H28O16	[M+H]+	Quercetin-3-O-sambubioside	Flavonoids	Flavonols	83048-35-5	B	143020	224570	160520	248540	203870	286610	14107	12235	20354	26273	21046	15022	103570	121330	129260	C12637	ko00944
654	pmb0562	605.11	271.06	605.114	C27H25O16+	[M]+	Pelargonidin-3-O-(3'',6''-O-dimalonylglucoside)	Flavonoids	Anthocyanins	-	B	176570	272880	258350	457260	114540	459460	55446	89984	75857	50146	77562	52564	186430	190070	196640	C16288	ko00942
655	mws1661	609.18	301	608.174	C28H32O15	[M+H]+	Diosmetin-7-O-rutinoside (Diosmin)	Flavonoids	Flavonoid	520-27-4	B	95054	98162	85881	82349	79357	43192	901040	733700	1176300	824930	964010	1254600	549220	592910	619360	C10039	--
656	Lmgp004217	609.18	445.11	608.174	C28H32O15	[M+H]+	Diosmetin-8-C-(2''-O-rhamnosyl)glucoside	Flavonoids	Flavonoid carbonoside	98891-92-0	A	513470	535270	529680	566080	563970	746930	1672500	1530100	1716900	1558800	1591700	1867500	1070600	1124900	1109100	--	--
657	Lmmp000897	611.14	287.05	610.132	C30H26O14	[M+H]+	Gallocatechin-(4α→8)-gallocatechin	Flavonoids	Flavanols	-	B	238270	91935	292730	291380	286180	287300	1171600	1319400	950370	937170	1154000	768650	656270	660300	716890	--	--
658	Zmxp003107	611.16	287.06	610.153	C27H30O16	[M+H]+	Luteolin-7,3'-di-O-glucoside	Flavonoids	Flavonoid	52187-80-1	B	35112	46556	47221	43391	53215	40410	68110	60131	61958	62896	63312	54713	51896	62849	61438	--	--
659	Lmsp004166	611.16	303.05	610.153	C27H30O16	[M+H]+	Quercetin-3-O-glucoside-7-O-rhamnoside	Flavonoids	Flavonols	-	A	25353000	31783000	29930000	33235000	31548000	36975000	9058400	8930300	9996300	9827500	11036000	14504000	21335000	23092000	22088000	--	--
660	mws0059	609.15	301	610.153	C27H30O16	[M-H]-	Quercetin-3-O-rutinoside (Rutin)	Flavonoids	Flavonols	153-18-4	A	17856000	23418000	16687000	24476000	18967000	25100000	6910300	6829500	6257600	7344000	9148200	10773000	15171000	17317000	17693000	C05625	ko00944,ko01100,ko01110
661	pmp000126	611.16	593.2	610.153	C27H30O16	[M+H]+	Luteolin-6,8-di-C-glucoside	Flavonoids	Flavonoid carbonoside	29428-58-8	B	44877	52068	43751	56078	54772	73803	775780	708730	635010	799510	813990	848700	471850	464360	449940	C10102	--
662	Zmjp003031	611.16	449.11	610.153	C27H30O16	[M+H]+	Orientin-2''-O-galactoside	Flavonoids	Flavonoid	-	B	119320	68233	127390	109680	124450	148180	935490	857030	716920	809460	976200	795330	461590	502510	472730	--	--
663	pmb0624	611.16	431.3	610.153	C27H30O16	[M+H]+	Isoorientin-7-O-glucoside	Flavonoids	Flavonoid carbonoside	-	B	30458	33518	34018	35705	44797	45486	576560	535180	464010	537660	656680	648230	323980	326350	368820	--	--
664	Lmmp003091	611.16	303.05	610.153	C27H30O16	[M+H]+	Quercetin-3-O-(4''-O-glucosyl)rhamnoside	Flavonoids	Flavonols	59262-54-3	B	26237000	33060000	26245000	35778000	31298000	38511000	9422100	9406400	8278500	10357000	10734000	13461000	22323000	21040000	24603000	C17563	--
665	Hmpp002612	611.16	287.05	610.153	C27H30O16	[M+H]+	Luteolin-7-O-gentiobioside	Flavonoids	Flavonoid	-	B	55015	41177	57647	52924	77603	68667	36213	45428	9	70570	36116	9	47214	72598	50776	--	--
666	pmb0665	611.16	465.1	610.153	C27H30O16	[M+H]+	Orientin-7-O-glucoside	Flavonoids	Flavonoid carbonoside	-	B	749240	1132700	845840	1076200	1076900	1225300	330570	394350	402810	422000	458560	579180	773190	723810	810280	--	--
667	HJAP024	611.16	593.15	610.154	C27H30O16	[M+H]+	Kaempferol-6,8-di-C-glucoside	Flavonoids	Flavonoid	-	B	9	9	9	9	9	9	22128	25636	22357	24387	29333	24797	10906	16783	16666	--	--
668	Zmcp002924	611.16	287.05	611.161	C27H31O16+	[M]+	Cyanidin-3-O-(2''-O-glucosyl)glucoside	Flavonoids	Anthocyanins	38820-68-7	B	5193.5	3156.8	5726.7	5256.4	8875.7	7373.8	28691	29872	15358	28287	28064	14639	14440	14182	11248	C16306	ko00942
669	pmb0557	621.11	287.06	621.109	C27H25O17+	[M]+	Cyanidin-3-O-(3'',6''-O-dimalonyl)glucoside	Flavonoids	Anthocyanins	171828-60-7	B	6404100	8796100	10543000	17973000	2971600	18017000	1277600	2412900	1488900	1269900	2248300	1001800	5836700	5789600	6390900	C16289	ko00942
670	pmp001290	623.12	271.06	622.117	C27H26O17	[M+H]+	Apigenin-7-O-(2''-glucurosyl)glucuronide	Flavonoids	Flavonoid	74696-01-8	B	293030	299320	317820	380050	336540	340010	2710700	2585000	1957600	2183600	3044300	2614700	1363100	1513100	1557900	--	--
671	Lmcp003751	623.16	287.06	623.161	C28H31O16+	[M]+	"Cyanidin-3-O-(6""-O-acetyl-2""-O-xylosyl)glucoside"	Flavonoids	Anthocyanins	-	B	125590	185250	219630	456930	48087	364110	26772	46331	29134	26747	56100	21232	113750	130770	145450	--	--
672	pmp000241	625.14	505.09	624.133	C27H28O17	[M+H]+	Luteolin-6-C-(2''-glucuronyl)glucoside	Flavonoids	Flavonoid	-	B	2450.4	1655.7	9	1867	2058.5	1594.2	57435	47004	43937	54261	59319	44724	38369	33817	31753	--	--
673	Hmjp002999	625.18	317.06	624.162	C28H32O16	[M+H]+	Isorhamnetin-3-O-rutinoside (Narcissin)	Flavonoids	Flavonoid	604-80-8	B	6019400	8727000	7097400	8188200	11287000	9185100	1744000	1458800	1823300	1724500	1885000	2205100	4978200	5029700	4738300	--	--
674	Hmlp004943	625.18	317.07	624.168	C28H32O16	[M+H]+	Nitensoside B	Lignans and Coumarins	Coumarins	-	A	6431500	8795100	6697200	7719100	12630000	8018000	1525200	1364600	2080400	1947100	1844300	2740300	4770900	5050600	5035100	--	--
675	Lmsp004721	625.18	317.07	624.169	C28H32O16	[M+H]+	Tamarixetin-3-O-glucoside-7-O-rhamnoside	Flavonoids	Flavonoid	-	A	6032000	9216200	8094800	7624500	11003000	8759700	1350900	1297600	1817500	1723500	2054100	2265400	4918000	5279200	4922800	--	--
676	Zmxp004480	625.18	301.07	624.169	C28H32O16	[M+H]+	Chrysoeriol-7-O-gentiobioside	Flavonoids	Flavonoid	-	B	22097	27508	25770	28243	32647	27397	39660	28515	34646	39156	46345	36889	24167	42530	28807	--	--
677	pmp000127	625.18	607.2	624.169	C28H32O16	[M+H]+	Chrysoeriol-6,8-di-C-glucoside	Flavonoids	Flavonoid carbonoside	-	B	9	9	9	9	9	9	295110	274520	243120	323380	333710	215440	155880	172620	172860	--	--
678	HJAP026	625.18	463.13	624.17	C28H32O16	[M+H]+	Chrysoeriol-6-C-glucoside-4'-O-glucoside	Flavonoids	Flavonoid	-	B	9	9	9	9	9	9	199760	167310	160740	203880	241100	141360	90041	83557	136440	--	--
679	pmp001187	625.25	460.2	624.247	C36H36N2O8	[M+H]+	1-(Dihydroxyphenyl)-N2,N3-bis(4-hydroxyphenethyl)-(5-8)-dimethoxy-1,2dihydronaphthalene-2,3-dicarboxamide	Alkaloids	Alkaloids	-	B	339270	252740	263880	334380	527070	165570	44093	60346	16117	76438	32039	20015	175340	179260	180830	--	--
680	pmp000596	627.16	465.1	626.148	C27H30O17	[M+H]+	Quercetin-3-O-(2''-O-galactosyl)glucoside	Flavonoids	Flavonols	56782-99-1	B	605220	440480	339910	594150	548820	472390	238010	368810	96487	386820	287190	85444	399970	383050	425690	--	--
681	Hmcp005575	627.15	303.05	626.148	C27H30O17	[M+H]+	Quercetin-5,4ʹ-di-O-glucoside	Flavonoids	Flavonoid	-	B	17367	25034	17810	15355	12454	22747	10055	13433	9945.3	11931	10333	11126	18014	9717.1	19186	--	--
682	Lmtp003677	627.16	303.04	626.148	C27H30O17	[M+H]+	Quercetin-3-O-sophoroside (Baimaside)	Flavonoids	Flavonols	18609-17-1	B	668790	524010	458320	764040	666910	622520	310830	507030	144730	480380	386360	104480	516130	495500	490960	C12667	ko00944
683	pmb0558	637.1	303.05	637.104	C27H25O18+	[M]+	Delphinidin-3-O-(3'',6''-O-dimalonyl)glucoside	Flavonoids	Anthocyanins	-	B	14897	25349	40891	53478	14671	70534	9	9	9	9	9	9	23571	14425	22874	C16290	ko00942
684	Hmgp003086	639.19	331.08	638.184	C29H34O16	[M+H]+	Tricin-7-O-rutinoside	Flavonoids	Flavonoid	-	B	1127700	1183800	960650	1049100	1025300	978160	5218200	4493100	6063200	5656800	5839700	5880300	3508700	3590900	3946300	--	--
685	Lmgp004959	639.19	331.08	638.185	C29H34O16	[M+H]+	Tricin-7-O-neohesperidoside	Flavonoids	Flavonoid	53766-40-8	B	1209100	1171700	1034400	990960	1113000	911050	5301900	4590500	5775800	5695200	5869300	6148700	3432100	3691300	3946300	--	--
686	Hmcp001578	641.17	479.11	640.163	C28H32O17	[M+H]+	Isorhamnetin-3,7-O-diglucoside	Flavonoids	Flavonols	6758-51-6	B	6157.5	11873	14245	9363.7	14729	22111	7678.1	4566.8	4461.4	8468.6	9701.2	8813.5	8278.8	12060	9522.3	--	--
687	Lmsp003252	641.17	317.07	640.164	C28H32O17	[M+H]+	Isorhamnetin-3-O-sophoroside	Flavonoids	Flavonols	-	B	20241	10428	27434	34555	30025	36727	7649.5	8053.3	10082	8631.9	6491.7	6805.1	18190	18653	16922	--	--
688	pmp001289	653.13	301.1	652.128	C28H28O18	[M+H]+	Chrysoeriol-7-O-(2''-O-glucuronyl)glucuronide	Flavonoids	Flavonoid	-	A	2681600	2770000	2620200	2819400	3178600	2975800	10178000	9242300	8772500	9918800	9661100	11135000	6098700	6574100	6954000	--	--
689	Hmln001836	651.16	489.12	652.164	C29H32O17	[M-H]-	Kaempferol-3-O-(6''-Acetyl)glucosyl-(1→3)-Galactoside	Flavonoids	Flavonols	-	B	20236	24871	3372.5	31433	15207	39019	26306	42508	27380	29906	33451	15713	22382	23320	33221	--	--
690	Lmsp004749	655.19	347.08	654.18	C29H34O17	[M+H]+	Syringetin-3-O-rutinoside	Flavonoids	Flavonoid	-	B	67244	73454	106390	98076	72471	87976	23139	24041	26506	23147	34859	25583	53366	47464	59890	--	--
691	pmb0716	655.19	331.08	654.18	C29H34O17	[M+H]+	Tricin-4'-O-glucoside-7-O-glucoside	Flavonoids	Flavonoid	-	B	4147.6	9	3880.3	2155.6	4839.7	6576.8	28737	23540	27706	37156	32906	29635	20479	18885	17153	--	--
692	pmb0713	655.19	331.08	654.18	C29H34O17	[M+H]+	Tricin-7-O-(2''-O-glucosyl)glucoside	Flavonoids	Flavonoid	-	B	18340	24132	23194	22482	22349	28848	15258	29722	18088	19177	27510	13630	28696	17902	27102	--	--
693	pmb0739	659.2	331.08	658.19	C32H34O15	[M+H]+	Tricin-4'-O-(syringyl alcohol)ether-7-O-glucoside	Flavonoids	Flavonoid	-	B	498400	565980	496370	526540	567460	648730	501770	436510	515740	587960	668900	561100	555370	568200	566230	--	--
694	pmb0719	659.2	331.08	658.19	C32H34O15	[M+H]+	Tricin-4'-O-(syringyl alcohol)ether-5-O-glucoside	Flavonoids	Flavonoid	-	B	33152	22750	29336	46869	43902	43294	26014	30581	25116	32218	42151	18456	29559	31788	28511	--	--
695	pmb0530	664.12	136.2	663.109	C21H27N7O14P2	[M+H]+	Nicotinic acid adenine dinucleotide	Nucleotides and derivatives	Nucleotides and derivatives	53-84-9	B	36784	15886	59133	96006	26244	69348	41043	99594	28662	35634	48922	17757	40997	32899	53324	C00003	ko00190,ko00730,ko00760,ko01100
696	pmb0475	671.18	509	670.174	C29H34O18	[M+H]+	Gallic acid-4-O-(6'''-feruloyl)sophoroside	Tannins	Tannin	-	B	289460	398600	331380	428520	418070	424080	228720	186940	217020	198400	273630	215770	295350	310610	290680	--	--
697	pmp001275	672.42	331.29	671.409	C31H61O14N	[M+H]+	3-Hydroxypropyl palmitate glc-glucosamine	Alkaloids	Alkaloids	-	A	3256300	3422500	3658400	4624200	3932400	3947000	2108400	1889900	2070400	1850300	2033300	2334100	2978400	2957800	3091800	--	--
698	Zmzp006906	673.19	331.08	672.184	C36H32O13	[M+H]+	Tricin-4'-O-[β-guaiacyl-(9''-O-p-coumaroyl)glycerol]ether	Flavonoids	Flavonoid	-	A	61260	114540	98709	112360	89886	87660	51862	37845	56048	54316	64714	75090	72954	79795	78424	--	--
699	Lmxp010913	676.45	184.08	675.448	C35H66NO9P	[M+H]+	1-(9Z-Octadecenoyl)-2-(9-oxo-nonanoyl)-sn-glycero-3-phosphocholine	Lipids	Glycerol ester	-	B	3329.6	3063.4	4083.3	4138.3	2234.8	3631.4	4216.1	4455.1	5398.6	4292.2	3607.1	2772.6	3772.9	3935	3479.2	--	--
700	Lmhp008513	677.37	261.22	676.367	C33H56O14	[M+H]+	2-α-Linolenoyl-glycerol-1,3-di-O-glucoside	Lipids	Glycerol ester	-	A	269160	320400	278990	338750	235650	279910	136570	126650	113450	157960	204690	136060	226920	286780	260270	--	--
701	Lmhp008744	677.37	261.22	676.367	C33H56O14	[M+H]+	1-α-Linolenoyl-glycerol-2,3-di-O-glucoside	Lipids	Glycerol ester	-	A	348410	314180	311910	333300	279120	396400	191080	175790	150370	197700	207840	200610	212330	283880	285620	--	--
702	pmp001276	677.37	677.37	676.367	C33H56O14	[M+H]+	1-Linolenoyl-rac-glycerol-diglucoside	Lipids	Free fatty acids	-	A	3678300	4166000	4365000	5397600	4404200	5795900	2931100	2658000	2863600	2808200	3062200	2926500	3779900	3945700	4578000	--	--
703	HJN102	677.17	515.14	678.158	C34H30O15	[M-H]-	3,4,5-Tricaffeoylquinic acid	Phenolic acids	Phenolic acids	86632-03-3	B	258230	146100	313340	239880	85606	353360	29489	43907	45212	33651	30267	36973	147880	115110	134420	--	--
704	Lmhp009190	679.39	263.24	678.383	C33H58O14	[M+H]+	2-Linoleoylglycerol-1,3-di-O-glucoside	Lipids	Glycerol ester	-	A	51726	54267	57044	61033	47261	65188	24010	27393	23622	28858	34855	34178	39829	43117	44236	--	--
705	Lmhp009384	679.39	263.24	678.383	C33H58O14	[M+H]+	1-Linoleoylglycerol-2,3-di-O-glucoside	Lipids	Glycerol ester	-	A	44020	34884	45812	38933	38921	46761	19629	21516	16724	19500	36107	16910	24475	42371	32210	--	--
706	pmp001271	679.39	263.24	678.383	C33H58O14	[M+H]+	1-Linoleoyl-sn-glycerol-diglucoside	Lipids	Free fatty acids	-	A	30298	48357	41053	50027	32718	55295	30614	20781	19073	19182	33045	18397	28807	31129	32051	--	--
707	Lmmn004145	675.41	397.14	679.419	C38H60O10	[M-H]-	3-O-(2-O-Acetyl-glucosyl)oleanolic acid	Terpenoids	Triterpene	-	B	12325000	13331000	13353000	14486000	9820300	14371000	4749000	4043200	3017700	4600800	6390400	4220600	8505700	8769300	7650000	--	--
708	Hmgp002564	683.15	331.08	682.138	C29H30O19	[M+H]+	Tricin-7-O-glucuronyl(2→1)glucuronide	Flavonoids	Flavonoid	83097-44-3	A	7984600	7272000	8899000	7586400	8243000	8532500	16725000	16467000	15783000	17952000	18968000	15391000	12565000	12130000	13327000	--	--
709	Hmcp001919	683.18	521.12	682.174	C30H34O18	[M+H]+	Isorhamnetin-3-O-(6''-acetylglucosyl)(1→3)-glucoside	Flavonoids	Flavonols	-	B	58450	49828	63136	42543	58593	55723	46657	43824	18540	36475	30098	22367	45823	59730	55755	--	--
710	pmn001370	681.24	519.19	682.247	C32H42O16	[M-H]-	Pinoresinol-4,4'-O-di-O-glucoside	Lignans and Coumarins	Lignans	63902-38-5	B	16201	44375	55173	71388	14826	57163	74219	53770	84658	49416	90924	54393	64608	57139	67943	--	--
711	Hmcp001629	697.16	449.1	696.153	C30H32O19	[M+H]+	Kaempferol-3-O-(6''-Malonyl)glucoside-7-O-Glucoside	Flavonoids	Flavonols	-	B	33142	20821	33490	41267	46466	42871	17281	30291	12325	28420	25920	21501	28960	25920	31943	--	--
712	pmb0738	699.19	331.08	698.185	C34H34O16	[M+H]+	Tricin-7-O-(2''-Sinapoyl)glucoside	Flavonoids	Flavonoid	-	B	14203	7738.5	9793.1	9333.3	4259.4	12572	2360.4	9	2025.2	1773.7	2050.4	9	7279.8	4602.3	4962.9	--	--
713	Hmyp007396	702.46	184.07	701.46	C37H68NO9P	[M+H]+	PC(oxo-11:0/18:2)	Lipids	PC	-	A	10050	3394.8	6094.2	4490.8	2261	5726.2	8852.9	10581	16579	13418	8526	2267.8	8629.5	9174.7	11619	--	--
714	pmb3039	703.13	329.2	704.138	C35H28O16	[M-H]-	Tricin-4'-O-oxalic acid-7-O-(p-coumaroyl)shikimic acid	Flavonoids	Flavonoid	-	B	21086	41081	25672	45467	40681	29354	18870	10596	14951	12698	28340	25431	27887	27672	24463	--	--
715	pmb0706	713.16	465.1	712.149	C30H32O20	[M+H]+	Quercetin-3-O-(6''-malonyl)glucosyl-5-O-glucoside	Flavonoids	Flavonols	-	B	15315	9894.3	18936	21202	21802	35046	3065	5825.5	1089.4	5339.4	5425.1	3812.9	9376	11854	11129	--	--
716	Hmmp002447	725.2	433.11	724.193	C33H40O18	[M+H]+	Apigenin-7-O-rutinoside-4'-O-rhamnoside	Flavonoids	Flavonoid	-	B	1320.3	3751	1651.7	4569.2	9	4889.2	1954.8	9	1322.3	9	3093.2	9	3561.7	1591	3591.2	--	--
717	Zmhp003322	741.2	433.11	740.195	C36H36O17	[M+H]+	Isovitexin-2''-O-(6'''-p-coumaroyl)glucoside	Flavonoids	Flavonoid	-	B	4305	8039.8	5355.2	4131.2	5868.2	3874	41860	30073	30631	26896	33193	46275	10130	20437	20919	--	--
718	Lmsp003881	741.22	287.06	740.216	C33H40O19	[M+H]+	Kaempferol-3-O-rutinoside-7-O-rhamnoside	Flavonoids	Flavonols	-	A	1040200	1017600	1277400	1400800	979060	971310	708000	897990	647080	704500	1124400	705140	1068800	912830	1056300	--	--
719	mws1035	741.22	433	740.216	C33H40O19	[M+H]+	Kaempferol-3-O-robinoside-7-O-rhamnoside (Robinin)	Flavonoids	Flavonols	301-19-9	B	56274	47669	45915	37545	33435	53712	43427	44319	26440	39347	35301	23966	45986	47516	35126	C10178	--
720	Lmzn001875	741.23	579.18	742.232	C33H42O19	[M-H]-	Naringenin-7-O-Rutinoside-4'-O-glucoside	Flavonoids	Flavonoid	-	B	743.93	13176	1497.1	11837	1869.2	1492.3	925.81	1084.2	2563.2	906.04	2393.2	1490.4	9802	11563	11718	--	--
721	Lnrp102163	757.21	303.05	756.211	C33H40O20	[M+H]+	Quercetin-3-O-rutinoside-7-O-rhamnoside	Flavonoids	Flavonols	-	B	60379	115040	63146	94800	68549	136400	4902.6	6997.4	2759	6026.3	7928.4	20157	24111	46304	46993	--	--
722	Lmsp003161	757.22	287.06	756.211	C33H40O20	[M+H]+	Kaempferol-3-O-sophoroside-7-O-rhamnoside	Flavonoids	Flavonols	-	B	111290	62969	100880	119850	112430	121850	172860	232660	108120	191150	165920	92978	120590	139100	137770	--	--
723	pmp001105	757.22	287.06	756.211	C33H40O20	[M+H]+	Kaempferol-3-O-neohesperidoside-7-O-glucoside	Flavonoids	Flavonols	-	B	124770	64618	137370	141820	128290	140200	203330	256620	125830	210430	179220	107350	151110	147230	160470	--	--
724	Lmmp002755	773.21	303.05	772.206	C33H40O21	[M+H]+	Quercetin-7-O-rutinoside-4'-O-glucoside	Flavonoids	Flavonols	-	B	35452	47714	39837	71056	33552	63661	10156	8990.6	6220.7	7130.2	12433	5257.1	33039	33136	26020	--	--
725	Lmmp002334	773.21	303.05	772.206	C33H40O21	[M+H]+	Quercetin-3-O-rutinoside-7-O-glucoside	Flavonoids	Flavonols	-	B	19919	27023	14446	17804	23559	24660	4098.9	3668.3	428.7	3927.5	1492.7	6271.8	15423	13207	13509	--	--
726	pme2746	784.15	437	785.157	C27H33N9O15P2	[M-H]-	Riboflavin 5'-Adenosine Diphosphate	Nucleotides and derivatives	Nucleotides and derivatives	146-14-5	B	307680	277140	313660	208630	251960	249390	344140	433870	394770	343090	305900	289240	245900	323320	281290	C00016	ko00740,ko01100,ko01110
727	Hmcp001589	787.23	317.06	786.221	C34H42O21	[M+H]+	Isorhamnetin-3-O-rutinoside-4'-O-glucoside	Flavonoids	Flavonols	111393-97-6	B	7416	5648.2	11348	8733.7	10905	10923	872.52	655.6	437.9	1524.1	9	9	4347	6109	7215	--	--
728	Lmwp004293	935.25	303.05	934.238	C42H46O24	[M+H]+	Quercetin-3-O-(2'''-p-coumaroyl)sophoroside-7-O-glucoside	Flavonoids	Flavonols	-	B	14433	26869	28916	28992	26122	45221	9	9	9	1723.9	1376.1	4587.6	10324	8949.6	11740	--	--
*QCK=Q-139 control, Q24=Q-139 cold stress, BCK=B-144 control, and B24=B-144 cold stress
