# Supplementary material for: Metabolic Insight into Cold Stress Response in Two Contrasting Maize Lines
Source: Life (Basel). 2022 Feb 14;12(2):282. doi: 10.3390/life12020282 (PMC8875087; doi:10.3390/life12020282)
Supplement: Supplementary file 1 [file life-12-00282-s001.zip › life-1545905-supplementary/Supplementary Information/Table S2.xlsx]

## Sheet: Sheet1
Table S2. Differential accumulation of metabolites in B144 maize inbred line under control and cold-stress conditions
	Index	Formula	Compounds	Class I	Class II	CAS	Level	BCK_1	BCK_2	BCK_3	B24_1	B24_2	B24_3	VIP	Fold_Change	Log2FC	Type	cpd_ID	kegg_map
1	Lmhn002140	C14H14O9	Feruloyltartaric acid (Fertaric acid)	Phenolic acids	Phenolic acids	-	B	9	9	9	7247.2	5133.5	5758.6	1.72623	671.826	9.39194	up	--	--
2	Lmwp004293	C42H46O24	Quercetin-3-O-(2'''-p-coumaroyl)sophoroside-7-O-glucoside	Flavonoids	Flavonols	-	B	9	9	9	1723.9	1376.1	4587.6	1.71544	284.726	8.15343	up	--	--
3	mws0853	C11H14O4	Sinapyl alcohol	Phenolic acids	Phenolic acids	537-33-7	B	9	9	9	2058.5	2121.2	2052	1.72859	230.804	7.85052	up	C02325	ko00940,ko01100,ko01110
4	Lmbn004685	C18H32O4	5S,8R-DiHODE; (5S,8R,9Z,12Z)-5,8-Dihydroxyoctadeca-9,12-dienoate	Lipids	Free fatty acids	-	A	12017	1685.7	799.61	864820	941400	796050	1.66949	179.438	7.48734	up	C20186	ko00591
5	pme1201	C15H14O5	Phloretin	Flavonoids	Chalcones	60-82-2	B	1022.4	795.32	491.16	2251.4	16498	104860	1.42072	53.5365	5.74245	up	C00774	ko00941,ko01110
6	mws2118	C21H24O10	Phloretin-2'-O-glucoside (Phlorizin)	Flavonoids	Chalcones	60-81-1	A	927.04	1060.4	96098	14191	276570	557910	1.13475	8.65236	3.11309	up	C01604	ko00941,ko01110
7	HJAP050	C19H21NO5	N-Feruloyl-3-methoxytyramine	Alkaloids	Phenolamine	78510-19-7	B	37492	38153	17951	242730	351250	113410	1.60301	7.55791	2.91799	up	--	--
8	pmb2643	C14H26O2	Myristoleic acid	Lipids	Free fatty acids	544-64-9	A	235.44	435.5	177.13	3518.1	1586	1151.8	1.58589	7.37663	2.88296	up	C08322	--
9	pmb3000	C24H24O12	Chrysoeriol-7-O-(6''-acetyl)glucoside	Flavonoids	Flavonoid	-	B	4840.8	3188.2	5371.2	12902	11874	23727	1.58104	3.61957	1.85582	up	--	--
10	pme2914	C6H10O5	3-Hydroxy-3-methylpentane-1,5-dioic acid	Amino acids and derivatives	Amino acids and derivatives	503-49-1	A	276240	386130	259710	883350	1193100	619110	1.60013	2.92335	1.54762	up	C03761	--
11	NK10253223	C8H9NO3	2-Amino-3-methoxybenzoic acid	Phenolic acids	Phenolic acids	3177-80-8	B	26783	34712	42563	131100	86464	79193	1.58811	2.85184	1.51189	up	C05831	ko00380
12	pmb0962	C10H22N2O4	L-Lysine-Butanoic Acid	Amino acids and derivatives	Amino acids and derivatives	80407-71-2	B	117240	272320	210820	700450	476080	473560	1.52231	2.74841	1.4586	up	--	--
13	pmb2999	C22H22O11	Chrysoeriol-5-O-glucoside	Flavonoids	Flavonoid	-	B	56386	3120	1499.5	16926	52612	80779	1.08327	2.46399	1.301	up	--	--
14	Lmhp009187	C20H42NO7P	LysoPE 15:0	Lipids	LPE	-	A	8934.9	10288	8821.2	24942	25331	18592	1.67745	2.4556	1.29607	up	--	--
15	mws5035	C15H22N2O3	L-Leucyl-L-phenylalanine	Amino acids and derivatives	Amino acids and derivatives	56217-82-4	A	505300	410460	460680	784920	1103800	1377300	1.60865	2.3728	1.24659	up	--	--
16	pme0266	C10H18O4	Sebacate	Organic acids	Organic acids	111-20-6	A	17704	16205	18990	39929	33848	50119	1.65387	2.34212	1.22782	up	C08277	--
17	Lnrp102163	C33H40O20	Quercetin-3-O-rutinoside-7-O-rhamnoside	Flavonoids	Flavonols	-	B	4902.6	6997.4	2759	6026.3	7928.4	20157	1.16823	2.32701	1.21848	up	--	--
18	mws0609	C10H12N5O7P	Guanosine 3',5'-cyclic monophosphate	Nucleotides and derivatives	Nucleotides and derivatives	7665-99-8	A	148680	179870	129850	311660	337200	400040	1.68095	2.28818	1.1942	up	C00942	ko00230,ko01100
19	mws0180	C7H6O4	2,5-Dihydroxybenzoic acid; Gentisic Acid	Phenolic acids	Phenolic acids	490-79-9	B	1002000	1140200	1272600	2495400	2286300	2887500	1.67763	2.24587	1.16728	up	C00628	ko00350,ko01100
20	Lmmn003323	C16H32O3	2-Hydroxyhexadecanoic acid	Organic acids	Organic acids	764-67-0	A	491540	621170	319820	1185900	916860	1046900	1.56012	2.19867	1.13663	up	--	--
21	mws4176	C12H16N2O3	L-Alanyl-L-Phenylalanine	Amino acids and derivatives	Amino acids and derivatives	3061-90-3	A	60510	46023	74723	102930	107820	186850	1.46172	2.19358	1.13329	up	--	--
22	pme0193	C5H10N2O3	L-Glutamine	Amino acids and derivatives	Amino acids and derivatives	56-85-9	A	4231300	6363800	4424200	11375000	11154000	9915600	1.64635	2.16019	1.11116	up	C00064	ko00220,ko00230,ko00240,ko00250,ko00630,ko00750,ko00910,ko00970,ko01100,ko01230,ko02010
23	pme0026	C6H14N2O2	L-Lysine	Amino acids and derivatives	Amino acids and derivatives	56-87-1	A	4719600	7415900	4714600	12329000	12599000	11085000	1.6238	2.13726	1.09576	up	C00047	ko00300,ko00310,ko00780,ko00960,ko00970,ko01100,ko01110,ko01210,ko01230,ko02010
24	mws0183	C7H6O4	3,4-Dihydroxybenzoic acid (Protocatechuic acid)	Phenolic acids	Phenolic acids	99-50-3	B	2433800	2653700	2649300	5362900	5075200	5962500	1.71147	2.11982	1.08394	up	C00230	ko01100,ko01110
25	Lmhp002001	C14H20N2O3	L-Valyl-L-Phenylalanine	Amino acids and derivatives	Amino acids and derivatives	3918-92-1	B	389700	303490	370430	654490	752310	843830	1.66221	2.11601	1.08135	up	--	--
26	mws0639	C7H6O4	2,3-Dihydroxybenzoic Acid	Organic acids	Organic acids	303-38-8	B	2786600	2819400	2849800	5810100	5540300	6466000	1.71622	2.107	1.07519	up	C00196	ko01110
27	mws0629	C13H16N2O5	L-Aspartyl-L-Phenylalanine	Amino acids and derivatives	Amino acids and derivatives	13433-09-5	B	37275	19540	31168	62561	54507	60608	1.49962	2.01944	1.01395	up	--	--
28	Lmhp008718	C25H48NO7P	LysoPC 17:2	Lipids	LPC	-	A	1375200	1501700	1118700	793140	847500	331500	1.34768	0.493578	-1.01865	down	--	--
29	Lmbn005369	C18H32O3	13(S)-HODE;13(S)-Hydroxyoctadeca-9Z,11E-dienoic acid	Lipids	Free fatty acids	10219-69-9	A	28415000	28516000	34573000	17432000	13559000	14091000	1.68159	0.492678	-1.02128	down	C14762	ko00591
30	Lmbp002309	C17H22O9	Sinapaldehyde-4-O-Glucoside	Phenolic acids	Phenolic acids	154461-65-1	B	11992	10654	9146.8	5863.5	4110.3	5428.2	1.62589	0.484449	-1.04558	down	--	--
31	Zmgn001989	C7H8O2	3-Methylcatechol	Phenolic acids	Phenolic acids	488-17-5	B	1872.5	5154.5	6535	1866.8	1390.5	3249	1.02491	0.479745	-1.05966	down	C02923	ko01100
32	pme0014	C5H9NO4	L-Glutamic acid	Amino acids and derivatives	Amino acids and derivatives	56-86-0	A	16127000	14875000	14688000	7837200	7386200	6655400	1.71345	0.478853	-1.06234	down	C00025	ko00220,ko00250,ko00330,ko00332,ko00340,ko00430,ko00480,ko00630,ko00650,ko00660,ko00860,ko00910,ko00970,ko01100,ko01110,ko01200,ko01210,ko01230,ko02010
33	mws0668	C10H12N4O6	Xanthosine	Nucleotides and derivatives	Nucleotides and derivatives	146-80-5	A	299910	307160	462980	155200	179720	168660	1.61823	0.470614	-1.08739	down	C01762	ko00230,ko00232,ko01100,ko01110,ko02010
34	Lmhp008833	C24H48NO7P	LysoPC 16:1(2n isomer)	Lipids	LPC	-	A	7223800	7147500	6215500	3523800	4070000	1830100	1.48548	0.457764	-1.12732	down	--	--
35	pmp001270	C24H48NO7P	LysoPC 16:1	Lipids	LPC	76790-27-7	A	7265500	7441800	6310600	3579000	4134900	1880900	1.48963	0.456506	-1.13129	down	--	--
36	pmp001260	C22H37NO3	N-(2-Hydroxyethyl)eicosapentaenoic acid	Lipids	Free fatty acids	-	A	1001600	919390	1221700	604100	253690	563600	1.45426	0.452285	-1.1447	down	--	--
37	Lmhp008924	C27H50NO7P	LysoPC 19:3	Lipids	LPC	-	B	12556	12115	11246	6320.6	7458	2432.2	1.37329	0.451341	-1.14771	down	--	--
38	MA10039492	C6H6O6	Dehydroascorbic acid	Others	Vitamin	490-83-5	B	4485.1	6183.1	3434.2	2952.2	1196.5	1735.1	1.42925	0.41722	-1.26112	down	C05422	ko00053,ko00480,ko01100
39	pmb2228	C27H56NO7P	LysoPC 19:0	Lipids	LPC	108273-88-7	A	34479	24481	28794	12891	9156.3	7780.2	1.66052	0.339899	-1.55682	down	--	--
40	Hmqp006235	C26H46NO7P	LysoPC 18:4	Lipids	LPC	-	A	99189	98843	65247	30351	38200	14334	1.51824	0.314818	-1.66741	down	--	--
41	pme0137	C7H12N2O4	N-Acetyl-L-Glutamine	Amino acids and derivatives	Amino acids and derivatives	2490-97-3	B	6228.1	34078	21288	8009.5	6631.5	3371.7	1.18461	0.292442	-1.77378	down	--	--
42	Lmhp007840	C27H52NO7P	LysoPC 19:2	Lipids	LPC	-	A	798250	709640	714140	257930	262180	94327	1.56206	0.276521	-1.85454	down	--	--
43	pme2380	C5H6O5	α-Ketoglutaric acid	Organic acids	Organic acids	328-50-7	B	557300	552120	522400	133520	116810	141800	1.72176	0.240302	-2.05708	down	C00026	ko00020,ko00040,ko00053,ko00220,ko00250,ko00300,ko00310,ko00340,ko00430,ko00630,ko00650,ko00660,ko01100,ko01110,ko01200,ko01210,ko01230
44	Lmhp007598	C27H52NO7P	LysoPC 19:2(2n isomer)	Lipids	LPC	-	A	1823700	1539700	1400300	456370	503710	151420	1.55464	0.233327	-2.09957	down	--	--
45	pmd0153	C19H39O7P	LysoPA 16:0	Lipids	Glycerol ester	22002-85-3	A	15614	12447	9	9	9	9	1.18484	0.000961881	-10.0219	down	C04036	--
*BCK=B-144 control, and B24=B-144 cold stress
