# Supplementary material for: Metabolic Insight into Cold Stress Response in Two Contrasting Maize Lines
Source: Life (Basel). 2022 Feb 14;12(2):282. doi: 10.3390/life12020282 (PMC8875087; doi:10.3390/life12020282)
Supplement: Supplementary file 1 [file life-12-00282-s001.zip › life-1545905-supplementary/Supplementary Information/Table S3.xlsx]

## Sheet: Sheet1
Table S3. Differential accumulation of metabolites in Q319 maize inbred line under control and cold-stress conditions
	Index	Formula	Compounds	Class I	Class II	CAS	Level	QCK_1	QCK_2	QCK_3	Q24_1	Q24_2	Q24_3	VIP	Fold_Change	Log2FC	Type	cpd_ID	kegg_map
52	mws1066	C27H32O14	Naringenin-7-O-Rutinoside(Narirutin)	Flavonoids	Dihydroflavone	14259-46-2	B	1010.1	503.47	999.31	1517.8	76033	26122	1.4106	41.2566	5.36655	up	C09793	--
11	Lmmn001643	C9H8O3	2-Hydroxycinnamic acid	Organic acids	Organic acids	583-17-5	B	69059	129420	192840	5825000	701690	6341100	1.67552	32.8831	5.03928	up	C01772	ko00360,ko00940,ko01100,ko01110
16	mws0863	C5H11O7P	2-Deoxyribose-5'-phosphate	Nucleotides and derivatives	Nucleotides and derivatives	102916-66-5	B	1087.9	395.66	691.41	17118	13286	1179.9	1.39309	14.5215	3.86012	up	C00673	ko00030,ko01100
27	Hmjp005556	C17H17NO3	(2E)-3-(4-Hydroxyphenyl)-N-[2-(4-hydroxyphenyl)ethyl]-2-propenamide	Alkaloids	Alkaloids	-	A	93639	35774	81336	269440	1335700	72939	1.13811	7.96245	2.99321	up	--	--
44	mws0179	C17H20O9	Chlorogenic acid methyl ester	Phenolic acids	Phenolic acids	29708-87-0	B	523300	156780	229670	1137000	1509800	1674500	1.66981	4.74999	2.24792	up	--	--
40	Zmjn000425	C12H22O11	D-Lactulose	Others	Saccharides and Alcohols	4618-18-2	A	68337	68327	96518	282850	253950	537900	1.75348	4.60885	2.20441	up	C07064	--
41	HJAP050	C19H21NO5	N-Feruloyl-3-methoxytyramine	Alkaloids	Phenolamine	78510-19-7	B	465630	282120	336950	955310	1696400	820950	1.63219	3.20149	1.67875	up	--	--
36	Zmhn002301	C15H18O8	p-Coumaric acid-4-O-glucoside	Phenolic acids	Phenolic acids	117405-48-8	B	3443.1	1811.8	2449.6	3354.6	9184.2	11396	1.4376	3.1066	1.63534	up	C06739	--
48	pmb2654	C19H27NO12	Anthranilate-1-O-Sophoroside	Phenolic acids	Phenolic acids	-	B	224300	138830	239180	1026100	321830	495440	1.48618	3.0605	1.61377	up	--	--
21	mws0361	C16H30O2	Palmitoleic Acid	Lipids	Free fatty acids	373-49-9	A	346.37	29776	26725	75174	40216	46991	1.07357	2.85644	1.51422	up	C08362	ko00061
39	pme0519	C12H22O11	D-Sucrose	Others	Saccharides and Alcohols	57-50-1	A	440930	355940	493470	1349400	813090	1466600	1.71838	2.81251	1.49186	up	C00089	ko00052,ko00500,ko01100,ko01110,ko02010
45	pmb3317	C16H20O10	Quinacyl syringic acid	Phenolic acids	Phenolic acids	-	B	7473.1	10269	128980	173540	43336	179970	1.19547	2.70475	1.43549	up	--	--
13	mws0242	C8H14O4	Suberic Acid	Organic acids	Organic acids	505-48-6	B	7672.5	3106.5	79392	91919	68483	77382	1.28835	2.63703	1.39892	up	C08278	--
47	pmb0464	C16H27NO14	L-Aspartic acid-O-diglucoside	Amino acids and derivatives	Amino acids and derivatives	-	B	64786	39610	59185	191740	96529	133270	1.62345	2.57694	1.36566	up	--	--
17	pmb2643	C14H26O2	Myristoleic acid	Lipids	Free fatty acids	544-64-9	A	3129.2	140.42	1674.5	4952.4	3232.7	4491.2	1.1504	2.56391	1.35835	up	C08322	--
34	Lmbn004685	C18H32O4	5S,8R-DiHODE; (5S,8R,9Z,12Z)-5,8-Dihydroxyoctadeca-9,12-dienoate	Lipids	Free fatty acids	-	A	908230	1622600	344160	2277600	3008800	1868700	1.34234	2.48874	1.31541	up	C20186	ko00591
49	pme0500	C18H32O16	D-Melezitose	Others	Saccharides and Alcohols	597-12-6	B	14429	18183	11398	30093	37103	30517	1.69901	2.22025	1.15072	up	C08243	--
3	Zmpn000638	C4H9N3O2	3-Guanidinopropionic acid	Organic acids	Organic acids	353-09-3	B	41665	29921	115010	126840	136980	148510	1.42192	2.20975	1.14388	up	C03065	--
38	Lmsn000381	C12H22O11	D-Maltose	Others	Saccharides and Alcohols	133-99-3	A	615110	582660	747320	1715300	1141800	1419100	1.73758	2.19846	1.13649	up	C01971	--
46	Zmhn002690	C22H24O10	4-O-(6'-O-Glucosylcaffeoyl)-4-hydroxybenzyl alcohol	Phenolic acids	Phenolic acids	-	B	4202.5	3587	6818	14075	7529	9919	1.53331	2.158	1.1097	up	--	--
10	pme2914	C6H10O5	3-Hydroxy-3-methylpentane-1,5-dioic acid	Amino acids and derivatives	Amino acids and derivatives	503-49-1	A	693640	248350	384330	845250	828790	1111300	1.46406	2.10005	1.07042	up	C03761	--
15	Zmbp002538	C11H12N2O2	1-Methoxy-indole-3-acetamide	Alkaloids	Alkaloids	-	A	1177200	670160	995450	1639800	2150500	2049200	1.63446	2.05413	1.03853	up	--	--
50	pmb2228	C27H56NO7P	LysoPC 19:0	Lipids	LPC	108273-88-7	A	16516	9708.9	12023	7958.2	6877.2	4259.4	1.53622	0.499238	-1.0022	down	--	--
31	pmb2857	C11H19NO9	L-Glutamic acid-O-glycoside	Amino acids and derivatives	Amino acids and derivatives	-	B	150520	91098	116980	50524	67449	60525	1.65015	0.497766	-1.00646	down	--	--
43	pmb0998	C10H14N5O8P	Guanosine 5'-monophosphate	Nucleotides and derivatives	Nucleotides and derivatives	85-32-5	A	46129	163950	52418	60707	29228	33610	1.03929	0.470653	-1.08726	down	C00144	ko00230,ko01100
26	pme3350	C10H13N5O5	8-Hydroxy-2-deoxyguanosine	Nucleotides and derivatives	Nucleotides and derivatives	88847-89-6	A	21973	7921.7	12107	8053	6795.2	4878.2	1.34505	0.469657	-1.09032	down	--	--
1	pmf0512	C2H3NO3	Oxamic acid	Amino acids and derivatives	Amino acids and derivatives	471-47-6	B	8860.6	19335	7283.9	4861.2	6414.4	5160.4	1.37539	0.463253	-1.11013	down	C01444	ko00230,ko01100
37	Zmhn001793	C15H18O9	6-O-Caffeoyl-D-glucose*	Phenolic acids	Phenolic acids	-	A	139320	333920	133310	122190	53950	103400	1.24276	0.460869	-1.11757	down	--	--
12	Lmbn005172	C9H10O3	2,6-Dimethoxybenzaldehyde	Phenolic acids	Phenolic acids	3392-97-0	B	68884	99489	79882	46329	4291.2	58769	1.06064	0.440632	-1.18235	down	--	--
8	pme0014	C5H9NO4	L-Glutamic acid	Amino acids and derivatives	Amino acids and derivatives	56-86-0	A	9385800	12378000	10403000	4081700	5182100	4685400	1.77665	0.433652	-1.20539	down	C00025	ko00220,ko00250,ko00330,ko00332,ko00340,ko00430,ko00480,ko00630,ko00650,ko00660,ko00860,ko00910,ko00970,ko01100,ko01110,ko01200,ko01210,ko01230,ko02010
9	pme0256	C5H4N4O2	Xanthine	Nucleotides and derivatives	Nucleotides and derivatives	69-89-6	B	48391	37540	46778	17714	20905	15278	1.7816	0.406129	-1.29999	down	C00385	ko00230,ko00232,ko01100,ko01110
7	Zmzn000113	C5H9NO4	L-threo-3-Methylaspartate	Amino acids and derivatives	Amino acids and derivatives	6061-13-8	A	789710	652060	764930	293020	295040	294230	1.81485	0.399823	-1.32257	down	C03618	ko00630,ko00660,ko01100,ko01200
28	mws0668	C10H12N4O6	Xanthosine	Nucleotides and derivatives	Nucleotides and derivatives	146-80-5	A	516600	640470	662970	224610	204780	266930	1.76851	0.382585	-1.38615	down	C01762	ko00230,ko00232,ko01100,ko01110,ko02010
29	Zmgn005057	C18H34O3	9,10-Epoxyoctadecanoic Acid	Lipids	Free fatty acids	2443-39-2	A	6155100	2372400	2198100	1368200	1459700	1038200	1.48534	0.360455	-1.47211	down	C19418	ko00073
33	pme3967	C12H17N5O5	2-(Dimethylamino)guanosine	Nucleotides and derivatives	Nucleotides and derivatives	2140-67-2	A	633180	568280	760950	217290	261180	175680	1.78257	0.33334	-1.58493	down	--	--
5	pme0033	C5H4N4O	Hypoxanthine	Nucleotides and derivatives	Nucleotides and derivatives	68-94-0	B	1474200	1690400	1737700	448360	669300	475540	1.78959	0.32499	-1.62153	down	C00262	ko00230,ko01100
19	pme0264	C10H14N2O5	Thymidine	Nucleotides and derivatives	Nucleotides and derivatives	50-89-5	A	845520	2606300	920420	412800	489410	397330	1.52302	0.297225	-1.75037	down	C00214	ko00240,ko01100
14	mws4175	C6H8O6	D-Glucurono-6,3-lactone	Others	Saccharides and Alcohols	32449-92-6	B	359180	331020	365430	3710	300430	7358.5	1.35777	0.295083	-1.76081	down	C02670	ko00053,ko01100
25	Hmhp001812	C11H15N5O4	2'-O-Methyladenosine	Nucleotides and derivatives	Nucleotides and derivatives	2140-79-6	A	297560	216970	662800	158480	104100	82786	1.51763	0.293347	-1.76932	down	--	--
18	pme1194	C9H13N3O4	2'-Deoxycytidine	Nucleotides and derivatives	Nucleotides and derivatives	951-77-9	A	683930	2260200	413360	253510	385940	294140	1.31259	0.278062	-1.84652	down	C00881	ko00240,ko01100,ko02010
20	pme3961	C10H13N5O3	2'-Deoxyadenosine	Nucleotides and derivatives	Nucleotides and derivatives	958-09-8	A	14490000	33019000	12165000	4912100	6455900	4218100	1.63828	0.261187	-1.93684	down	C00559	ko00230,ko01100,ko02010
2	mws0572	C5H7N3O	5-Methylcytosine	Nucleotides and derivatives	Nucleotides and derivatives	554-01-8	A	71559	202910	35411	25795	38120	15159	1.35187	0.255176	-1.97043	down	C02376	ko00240,ko01100
4	pme1173	C5H4N4O	Allopurinol	Nucleotides and derivatives	Nucleotides and derivatives	315-30-0	B	107740	190310	216090	41452	56142	32344	1.71121	0.252729	-1.98434	down	--	--
32	pmn001606	C20H38O2	Eicosenoic acid	Lipids	Free fatty acids	26764-41-0	A	34341000	10056000	10011000	4461700	5812300	3013700	1.51935	0.244223	-2.03373	down	C16526	ko01040
22	pme1184	C10H13N5O4	2'-Deoxyguanosine	Nucleotides and derivatives	Nucleotides and derivatives	961-07-9	A	5578900	18397000	4504800	2094800	2626700	2003900	1.5047	0.236139	-2.08229	down	C00330	ko00230,ko01100,ko02010
23	mws1060	C10H12N4O5	9-(Arabinosyl)hypoxanthine	Nucleotides and derivatives	Nucleotides and derivatives	7013-16-3	B	1021400	1307200	1600800	283790	396140	201020	1.76105	0.224195	-2.15718	down	--	--
35	pme3188	C9H13N2O9P	Uridine 5'-monophosphate	Nucleotides and derivatives	Nucleotides and derivatives	58-97-9	A	40279	146370	23683	2178	21710	19759	1.22917	0.207515	-2.26871	down	C00105	ko00240,ko01100
30	Zmyn005015	C18H37NO2	Palmitoylethanolamide	Lipids	Free fatty acids	544-31-0	A	2769.8	2568	1378.3	409.35	697.07	221.02	1.68882	0.19765	-2.33898	down	C16512	--
51	Hmln002355	C27H34O12	5'-Methoxymatairesinoside	Lignans and Coumarins	Lignans	1691201-82-7	B	46565	36783	7558.9	4108.8	2776.9	7047.6	1.46849	0.15327	-2.70585	down	--	--
6	pme2380	C5H6O5	α-Ketoglutaric acid	Organic acids	Organic acids	328-50-7	B	487610	771020	529920	105750	161140	6547.9	1.46549	0.152882	-2.70951	down	C00026	ko00020,ko00040,ko00053,ko00220,ko00250,ko00300,ko00310,ko00340,ko00430,ko00630,ko00650,ko00660,ko01100,ko01110,ko01200,ko01210,ko01230
42	mws0609	C10H12N5O7P	Guanosine 3',5'-cyclic monophosphate	Nucleotides and derivatives	Nucleotides and derivatives	7665-99-8	A	1005500	3468100	323240	222380	254300	196280	1.38678	0.140292	-2.83349	down	C00942	ko00230,ko01100
24	mws1491	C18H32O2	Linoleic acid	Lipids	Free fatty acids	60-33-3	A	27978000	20201	29402000	98567	19053	20562	1.19669	0.00240734	-8.69834	down	C01595	ko00591,ko01040,ko01100
53	pmp001079	C27H30O15	Luteolin-7-O-neohesperidoside (Lonicerin)	Flavonoids	Flavonoid	25694-72-8	A	10912	10110	8534.9	9	9	9	1.83108	0.000913492	-10.0963	down	C12630	ko00944
*QCK=Q-319 control, Q24=Q-319 cold stress
