# Supplementary material for: Metabolic Insight into Cold Stress Response in Two Contrasting Maize Lines
Source: Life (Basel). 2022 Feb 14;12(2):282. doi: 10.3390/life12020282 (PMC8875087; doi:10.3390/life12020282)
Supplement: Supplementary file 1 [file life-12-00282-s001.zip › life-1545905-supplementary/Supplementary Information/Table S4.xlsx]

## Sheet: Sheet1
Tabe S4. Conserved DAMs between QCK vs. Q24 and BCK vs. B24 identified as cold-responsive DAMs
	Compounds	Class I	Class II	CAS	Level	QCK_1	QCK_2	QCK_3	Q24_1	Q24_2	Q24_3	BCK_1	BCK_2	BCK_3	B24_1	B24_2	B24_3	BCK vs B24	QCK vs Q24	KEGG pathways
1	α-Ketoglutaric acid	Organic acids	Organic acids	328-50-7	B	487610	771020	529920	105750	161140	6547.9	557300	552120	522400	133520	116810	141800	-2.05708	-2.70951	ko00020,ko00040,ko00053,ko00220,ko00250,ko00300,ko00310,ko00340,ko00430,ko00630,ko00650,ko00660,ko01100,ko01110,ko01200,ko01210,ko01230
2	L-Glutamic acid	Amino acids and derivatives	Amino acids and derivatives	56-86-0	A	9385800	12378000	10403000	4081700	5182100	4685400	16127000	14875000	14688000	7837200	7386200	6655400	-1.06234	-1.20539	ko00220,ko00250,ko00330,ko00332,ko00340,ko00430,ko00480,ko00630,ko00650,ko00660,ko00860,ko00910,ko00970,ko01100,ko01110,ko01200,ko01210,ko01230,ko02010
3	3-Hydroxy-3-methylpentane-1,5-dioic acid	Amino acids and derivatives	Amino acids and derivatives	503-49-1	A	693640	248350	384330	845250	828790	1111300	276240	386130	259710	883350	1193100	619110	1.54762	1.07042	--
4	Myristoleic acid	Lipids	Free fatty acids	544-64-9	A	3129.2	140.42	1674.5	4952.4	3232.7	4491.2	235.44	435.5	177.13	3518.1	1586	1151.8	2.88296	1.35835	--
5	Xanthosine	Nucleotides and derivatives	Nucleotides and derivatives	146-80-5	A	516600	640470	662970	224610	204780	266930	299910	307160	462980	155200	179720	168660	-1.08739	-1.38615	ko00230,ko00232,ko01100,ko01110,ko02010
6	5S,8R-DiHODE; (5S,8R,9Z,12Z)-5,8-Dihydroxyoctadeca-9,12-dienoate	Lipids	Free fatty acids	-	A	908230	1622600	344160	2277600	3008800	1868700	12017	1685.7	799.61	864820	941400	796050	7.48734	1.31541	ko00591
7	N-Feruloyl-3-methoxytyramine	Alkaloids	Phenolamine	78510-19-7	B	465630	282120	336950	955310	1696400	820950	37492	38153	17951	242730	351250	113410	2.91799	1.67875	--
8	Guanosine 3',5'-cyclic monophosphate	Nucleotides and derivatives	Nucleotides and derivatives	7665-99-8	A	1005500	3468100	323240	222380	254300	196280	148680	179870	129850	311660	337200	400040	1.1942	-2.83349	ko00230,ko01100
9	LysoPC 19:0	Lipids	LPC	108273-88-7	A	16516	9708.9	12023	7958.2	6877.2	4259.4	34479	24481	28794	12891	9156.3	7780.2	-1.55682	-1.0022	--
*QCK=Q-139 control, Q24=Q-139 cold stress, BCK=B-144 control, and B24=B-144 cold stress
